# Supplementary material for: (2SR,3RS)-Benz­yl[4-chloro-1-(4-chloro­phen­yl)-1-methoxy­carbon­yl-2-but­yl]­ammonium chloride
Source: Acta Crystallogr Sect E Struct Rep Online. 2008 Sep 27;64(Pt 10):o2038. doi: 10.1107/S1600536808030742 (PMC2959283; doi:10.1107/S1600536808030742)
Supplement: Supplementary file 1 [file e-64-o2038-sup1.cif]

##############################################################################
###                                                                        ###
###        Electronic paper (Acta Crystallographica Section E)             ###
###                                                                        ###
##############################################################################
#                                                                            #
# This CIF contains the data in a paper accepted for publication in Acta     #
# Crystallographica Section E. It conforms to the requirements of Notes      #
# for Authors for Section E, and has been peer reviewed under the auspices   #
# of the IUCr Commission on Journals.                                        #
#                                                                            #
# Full details of the Crystallographic Information File format               #
# are given in the paper "The Crystallographic Information File (CIF):       #
# a New Standard Archive File for Crystallography" by S. R. Hall, F. H.      #
# Allen and I. D. Brown [Acta Cryst. (1991), A47, 655-685].                  #
#                                                                            #
# The current version of the core CIF dictionary is obtainable from          #
# ftp://ftp.iucr.org/pub/cif_core.dic. The current version number is 2.4.    #
#                                                                            #
# Software is freely available for graphical display of the structure(s) in  #
# this CIF.  For information consult the CIF home page http://www.iucr.org/  #
# cif/home.html                                                              #
#                                                                            #
# This file may be used for bona fide research purposes within the           #
# scientific community so long as proper attribution is given to the journal # 
# article from which it was obtained.                                        #
#                                                                            #
##############################################################################
                                             
data_I
_audit_creation_method     SHELXL-97
_chemical_name_systematic
;
(2SR,3RS)-Benzyl[4-chloro-1-(4-chlorophenyl)-1-methoxycarbonyl-
2-butyl]ammonium chloride
;
_chemical_name_common     ?
_chemical_formula_moiety     'C19 H22 Cl2 N O2 +, Cl -'
_chemical_formula_sum     'C19 H22 Cl3 N O2'
_chemical_formula_iupac     'C19 H22 Cl2 N O2 +, Cl -'
_chemical_formula_weight     402.73
_chemical_melting_point     ?
_symmetry_cell_setting     triclinic
_symmetry_space_group_name_H-M     'P -1'
_symmetry_space_group_name_hall     '-P 1'
loop_
    _symmetry_equiv_pos_as_xyz
    'x, y, z'
    '-x, -y, -z'
_cell_length_a     9.263(2)
_cell_length_b     10.432(3)
_cell_length_c     11.490(3)
_cell_angle_alpha     115.954(3)
_cell_angle_beta     93.925(3)
_cell_angle_gamma     103.015(3)
_cell_volume     954.8(4)
_cell_formula_units_Z     2
_cell_measurement_reflns_used     3509
_cell_measurement_theta_min     2.01
_cell_measurement_theta_max     28.66
_cell_measurement_temperature     296(2)
_exptl_crystal_description     block
_exptl_crystal_colour     colourless
_exptl_crystal_size_max     0.60
_exptl_crystal_size_mid     0.38
_exptl_crystal_size_min     0.18
_exptl_crystal_density_diffrn     1.401
_exptl_crystal_density_meas     ?
_exptl_crystal_density_method     'not measured'
_exptl_crystal_F_000     420
_exptl_absorpt_coefficient_mu     0.492
_exptl_absorpt_correction_type     'multi-scan'
_exptl_absorpt_process_details     '(SADABS; Sheldrick, 1996)'
_exptl_absorpt_correction_T_min     0.782
_exptl_absorpt_correction_T_max     0.915
_exptl_special_details
;
Crystal grew over 48 h.
;
_diffrn_ambient_temperature     296(2)
_diffrn_radiation_type     MoK\a
_diffrn_radiation_wavelength     0.71073
_diffrn_radiation_source     'fine-focus sealed tube'
_diffrn_radiation_monochromator     graphite
_diffrn_measurement_device_type     'Bruker APEXII CCD'
_diffrn_measurement_method
                           'sets of exposures each taken over 0.5\% \w rotation'
_diffrn_detector_area_resol_mean     8.3
_diffrn_reflns_number     8767
_diffrn_reflns_av_R_equivalents     0.0239
_diffrn_reflns_av_sigmaI/netI     0.0373
_diffrn_reflns_theta_min     2.01
_diffrn_reflns_theta_max     28.66
_diffrn_reflns_theta_full     26.73
_diffrn_measured_fraction_theta_max     0.900
_diffrn_measured_fraction_theta_full     0.980
_diffrn_reflns_limit_h_min     -12
_diffrn_reflns_limit_h_max     10
_diffrn_reflns_limit_k_min     -13
_diffrn_reflns_limit_k_max     12
_diffrn_reflns_limit_l_min     -15
_diffrn_reflns_limit_l_max     15
_diffrn_standards_number     0
_diffrn_standards_interval_count     ?
_diffrn_standards_interval_time     ?
_diffrn_standards_decay_%     0
_refine_special_details
;
Data were collected by measuring three sets of exposures with the detector set
at 2\q = 29\%, crystal-to-detector distance 6.00 cm. Refinement of <i>F</i>^2^
against ALL reflections.
;
_reflns_number_total     4422
_reflns_number_gt     3320
_reflns_threshold_expression     I>2\s(I)
_refine_ls_structure_factor_coef     Fsqd
_refine_ls_matrix_type     full
_refine_ls_R_factor_all     0.0629
_refine_ls_R_factor_gt     0.0465
_refine_ls_wR_factor_gt     0.1414
_refine_ls_wR_factor_ref     0.1586
_refine_ls_goodness_of_fit_ref     1.035
_refine_ls_restrained_S_all     1.035
_refine_ls_number_reflns     4422
_refine_ls_number_parameters     227
_refine_ls_number_restraints     0
_refine_ls_hydrogen_treatment     constr
_refine_ls_weighting_scheme     calc
_refine_ls_weighting_details
          'calc w=1/[\s^2^(Fo^2^)+(0.097P)^2^+0.1562P] where P=(Fo^2^+2Fc^2^)/3'
_atom_sites_solution_hydrogens     geom
_atom_sites_solution_primary     direct
_atom_sites_solution_secondary     difmap
_refine_ls_shift/su_max     0.002
_refine_ls_shift/su_mean     0.000
_refine_diff_density_max     0.435
_refine_diff_density_min     -0.362
_refine_ls_extinction_method     none
_refine_ls_extinction_coef     ?
loop_
    _atom_type_symbol
    _atom_type_description
    _atom_type_scat_dispersion_real
    _atom_type_scat_dispersion_imag
    _atom_type_scat_source
    'C' 'C' 0.0033 0.0016
                         'International Tables Vol C Tables 4.2.6.8 and 6.1.1.4'
    'H' 'H' 0.0000 0.0000
                         'International Tables Vol C Tables 4.2.6.8 and 6.1.1.4'
    'N' 'N' 0.0061 0.0033
                         'International Tables Vol C Tables 4.2.6.8 and 6.1.1.4'
    'O' 'O' 0.0106 0.0060
                         'International Tables Vol C Tables 4.2.6.8 and 6.1.1.4'
    'Cl' 'Cl' 0.1484 0.1585
                         'International Tables Vol C Tables 4.2.6.8 and 6.1.1.4'
_computing_data_collection     'SMART (Bruker, 2001)'
_computing_cell_refinement     'SAINT-Plus (Bruker, 2001)'
_computing_data_reduction     'SAINT-Plus (Bruker, 2001)'
_computing_structure_solution     'SHELXTL (Sheldrick, 2008)'
_computing_structure_refinement     'SHELXTL (Sheldrick, 2008)'
_computing_molecular_graphics     'SHELXTL (Sheldrick, 2008)'
_computing_publication_material     'SHELXTL (Sheldrick, 2008)'
loop_
    _atom_site_type_symbol
    _atom_site_label
    _atom_site_fract_x
    _atom_site_fract_y
    _atom_site_fract_z
    _atom_site_U_iso_or_equiv
    _atom_site_adp_type
    _atom_site_calc_flag
    _atom_site_refinement_flags
    _atom_site_occupancy
    _atom_site_disorder_assembly
    _atom_site_disorder_group
    Cl Cl1 0.64470(8) 0.98821(8) 0.38456(7) 0.0691(2) Uani d . 1 . .
    Cl Cl2 0.26825(11) -0.01534(7) -0.06864(6) 0.0787(3) Uani d . 1 . .
    Cl Cl3 0.17315(6) 0.47020(7) -0.12520(5) 0.05352(19) Uani d . 1 . .
    O O1 0.11480(18) 0.6582(2) 0.40412(15) 0.0512(4) Uani d . 1 . .
    O O2 0.28993(18) 0.62358(19) 0.52192(14) 0.0473(4) Uani d . 1 . .
    N N1 0.18786(18) 0.67376(17) 0.17013(15) 0.0330(3) Uani d . 1 . .
    H H1 0.1142 0.6505 0.2107 0.040 Uiso calc R 1 . .
    H H2 0.1838 0.5903 0.0966 0.040 Uiso calc R 1 . .
    C C1 0.2347(2) 0.6371(2) 0.41927(17) 0.0346(4) Uani d . 1 . .
    C C2 0.3435(2) 0.6218(2) 0.32432(17) 0.0321(4) Uani d . 1 . .
    H H21 0.4452 0.6583 0.3773 0.039 Uiso calc R 1 . .
    C C3 0.3372(2) 0.7230(2) 0.25943(17) 0.0314(4) Uani d . 1 . .
    H H31 0.3497 0.8237 0.3299 0.038 Uiso calc R 1 . .
    C C4 0.4634(2) 0.7305(2) 0.18192(19) 0.0377(4) Uani d . 1 . .
    H H41 0.4571 0.6302 0.1166 0.045 Uiso calc R 1 . .
    H H42 0.4464 0.7852 0.1349 0.045 Uiso calc R 1 . .
    C C5 0.6210(2) 0.8022(3) 0.2633(2) 0.0457(5) Uani d . 1 . .
    H H51 0.6930 0.8014 0.2058 0.055 Uiso calc R 1 . .
    H H52 0.6418 0.7446 0.3064 0.055 Uiso calc R 1 . .
    C C6 0.3211(2) 0.4594(2) 0.22692(18) 0.0338(4) Uani d . 1 . .
    C C7 0.4464(2) 0.4091(3) 0.1945(2) 0.0431(5) Uani d . 1 . .
    H H71 0.5425 0.4744 0.2344 0.052 Uiso calc R 1 . .
    C C8 0.4308(3) 0.2642(3) 0.1046(2) 0.0507(6) Uani d . 1 . .
    H H81 0.5154 0.2315 0.0833 0.061 Uiso calc R 1 . .
    C C9 0.2888(3) 0.1685(2) 0.0466(2) 0.0495(6) Uani d . 1 . .
    C C10 0.1623(3) 0.2137(3) 0.0776(2) 0.0494(5) Uani d . 1 . .
    H H101 0.0668 0.1469 0.0380 0.059 Uiso calc R 1 . .
    C C11 0.1778(2) 0.3591(2) 0.1681(2) 0.0423(5) Uani d . 1 . .
    H H111 0.0925 0.3903 0.1899 0.051 Uiso calc R 1 . .
    C C12 0.1968(3) 0.6398(3) 0.6215(2) 0.0590(7) Uani d . 1 . .
    H H121 0.2542 0.6480 0.6984 0.088 Uiso calc R 1 . .
    H H122 0.1100 0.5545 0.5872 0.088 Uiso calc R 1 . .
    H H123 0.1646 0.7278 0.6445 0.088 Uiso calc R 1 . .
    C C13 0.1553(3) 0.7857(2) 0.1302(2) 0.0416(5) Uani d . 1 . .
    H H131 0.2240 0.7983 0.0735 0.050 Uiso calc R 1 . .
    H H132 0.0535 0.7461 0.0790 0.050 Uiso calc R 1 . .
    C C14 0.1697(2) 0.9353(2) 0.2434(2) 0.0387(4) Uani d . 1 . .
    C C15 0.0533(3) 0.9580(3) 0.3120(3) 0.0589(6) Uani d . 1 . .
    H H151 -0.0319 0.8791 0.2907 0.071 Uiso calc R 1 . .
    C C16 0.0627(4) 1.0968(3) 0.4118(3) 0.0726(8) Uani d . 1 . .
    H H161 -0.0156 1.1104 0.4583 0.087 Uiso calc R 1 . .
    C C17 0.1861(4) 1.2151(3) 0.4434(3) 0.0646(7) Uani d . 1 . .
    H H171 0.1906 1.3089 0.5097 0.077 Uiso calc R 1 . .
    C C18 0.3036(3) 1.1941(3) 0.3761(2) 0.0562(6) Uani d . 1 . .
    H H181 0.3883 1.2736 0.3974 0.067 Uiso calc R 1 . .
    C C19 0.2947(3) 1.0547(3) 0.2771(2) 0.0456(5) Uani d . 1 . .
    H H191 0.3742 1.0408 0.2322 0.055 Uiso calc R 1 . .
loop_
    _atom_site_aniso_label
    _atom_site_aniso_U_11
    _atom_site_aniso_U_22
    _atom_site_aniso_U_33
    _atom_site_aniso_U_12
    _atom_site_aniso_U_13
    _atom_site_aniso_U_23
    Cl1 0.0507(4) 0.0516(4) 0.0684(4) -0.0046(3) 0.0023(3) 0.0063(3)
    Cl2 0.1402(8) 0.0425(4) 0.0514(4) 0.0395(4) 0.0239(4) 0.0128(3)
    Cl3 0.0418(3) 0.0546(4) 0.0430(3) 0.0064(2) 0.0086(2) 0.0077(2)
    O1 0.0410(9) 0.0740(12) 0.0479(8) 0.0263(8) 0.0165(7) 0.0306(8)
    O2 0.0516(9) 0.0586(10) 0.0389(7) 0.0191(8) 0.0122(6) 0.0269(7)
    N1 0.0316(8) 0.0309(8) 0.0339(7) 0.0081(6) 0.0027(6) 0.0138(6)
    C1 0.0379(10) 0.0281(9) 0.0313(9) 0.0053(8) 0.0045(7) 0.0103(7)
    C2 0.0278(9) 0.0334(10) 0.0332(8) 0.0074(7) 0.0039(7) 0.0149(7)
    C3 0.0289(9) 0.0284(9) 0.0306(8) 0.0048(7) 0.0015(7) 0.0106(7)
    C4 0.0349(10) 0.0377(11) 0.0375(9) 0.0058(8) 0.0077(8) 0.0170(8)
    C5 0.0351(11) 0.0457(12) 0.0527(12) 0.0067(9) 0.0097(9) 0.0220(10)
    C6 0.0390(10) 0.0330(10) 0.0340(9) 0.0136(8) 0.0097(7) 0.0176(8)
    C7 0.0411(11) 0.0451(12) 0.0520(11) 0.0188(9) 0.0169(9) 0.0261(10)
    C8 0.0627(15) 0.0514(14) 0.0564(13) 0.0329(12) 0.0298(11) 0.0307(11)
    C9 0.0855(18) 0.0354(11) 0.0353(10) 0.0277(12) 0.0167(11) 0.0175(9)
    C10 0.0565(14) 0.0359(11) 0.0491(12) 0.0099(10) -0.0034(10) 0.0175(10)
    C11 0.0390(11) 0.0360(11) 0.0491(11) 0.0110(9) 0.0030(9) 0.0180(9)
    C12 0.0731(17) 0.0678(17) 0.0396(11) 0.0207(14) 0.0212(11) 0.0263(12)
    C13 0.0464(12) 0.0381(11) 0.0405(10) 0.0126(9) -0.0013(8) 0.0194(9)
    C14 0.0373(11) 0.0360(11) 0.0447(10) 0.0133(8) 0.0010(8) 0.0201(9)
    C15 0.0377(12) 0.0492(14) 0.0818(17) 0.0139(10) 0.0119(11) 0.0227(13)
    C16 0.0671(19) 0.0614(18) 0.087(2) 0.0355(15) 0.0280(16) 0.0221(15)
    C17 0.083(2) 0.0421(14) 0.0609(15) 0.0286(14) 0.0017(14) 0.0136(12)
    C18 0.0662(16) 0.0382(12) 0.0588(14) 0.0058(11) -0.0061(12) 0.0246(11)
    C19 0.0476(12) 0.0427(12) 0.0502(11) 0.0100(9) 0.0065(9) 0.0267(10)
_geom_special_details
;
All e.s.d.'s (except the e.s.d. in the dihedral angle between two l.s. planes)
are estimated using the full covariance matrix. The cell e.s.d.'s are taken
into account individually in the estimation of e.s.d.'s in distances, angles
and torsion angles; correlations between e.s.d.'s in cell parameters are only
used when they are defined by crystal symmetry. An approximate (isotropic)
treatment of cell e.s.d.'s is used for estimating e.s.d.'s involving l.s.
planes.
;
loop_
    _geom_bond_atom_site_label_1
    _geom_bond_atom_site_label_2
    _geom_bond_site_symmetry_2
    _geom_bond_distance
    _geom_bond_publ_flag
    Cl1 C5 . 1.776(2) ?
    Cl2 C9 . 1.745(2) ?
    O1 C1 . 1.196(3) ?
    O2 C1 . 1.330(2) ?
    O2 C12 . 1.454(3) ?
    N1 C3 . 1.502(2) ?
    N1 C13 . 1.508(3) ?
    N1 H1 . 0.9000 ?
    N1 H2 . 0.9000 ?
    C1 C2 . 1.517(3) ?
    C2 C6 . 1.522(3) ?
    C2 C3 . 1.544(3) ?
    C2 H21 . 0.9800 ?
    C3 C4 . 1.526(3) ?
    C3 H31 . 0.9800 ?
    C4 C5 . 1.508(3) ?
    C4 H41 . 0.9700 ?
    C4 H42 . 0.9700 ?
    C5 H51 . 0.9700 ?
    C5 H52 . 0.9700 ?
    C6 C7 . 1.387(3) ?
    C6 C11 . 1.395(3) ?
    C7 C8 . 1.374(3) ?
    C7 H71 . 0.9300 ?
    C8 C9 . 1.370(4) ?
    C8 H81 . 0.9300 ?
    C9 C10 . 1.372(3) ?
    C10 C11 . 1.379(3) ?
    C10 H101 . 0.9300 ?
    C11 H111 . 0.9300 ?
    C12 H121 . 0.9600 ?
    C12 H122 . 0.9600 ?
    C12 H123 . 0.9600 ?
    C13 C14 . 1.501(3) ?
    C13 H131 . 0.9700 ?
    C13 H132 . 0.9700 ?
    C14 C15 . 1.381(3) ?
    C14 C19 . 1.381(3) ?
    C15 C16 . 1.376(4) ?
    C15 H151 . 0.9300 ?
    C16 C17 . 1.370(4) ?
    C16 H161 . 0.9300 ?
    C17 C18 . 1.380(4) ?
    C17 H171 . 0.9300 ?
    C18 C19 . 1.379(3) ?
    C18 H181 . 0.9300 ?
    C19 H191 . 0.9300 ?
loop_
    _geom_angle_atom_site_label_1
    _geom_angle_atom_site_label_2
    _geom_angle_atom_site_label_3
    _geom_angle_site_symmetry_1
    _geom_angle_site_symmetry_3
    _geom_angle
    _geom_angle_publ_flag
    C1 O2 C12 . . 116.08(18) ?
    C3 N1 C13 . . 115.50(15) ?
    C3 N1 H1 . . 108.4 ?
    C13 N1 H1 . . 108.4 ?
    C3 N1 H2 . . 108.4 ?
    C13 N1 H2 . . 108.4 ?
    H1 N1 H2 . . 107.5 ?
    O1 C1 O2 . . 124.21(18) ?
    O1 C1 C2 . . 124.68(17) ?
    O2 C1 C2 . . 111.11(17) ?
    C1 C2 C6 . . 111.18(15) ?
    C1 C2 C3 . . 111.11(15) ?
    C6 C2 C3 . . 114.25(14) ?
    C1 C2 H21 . . 106.6 ?
    C6 C2 H21 . . 106.6 ?
    C3 C2 H21 . . 106.6 ?
    N1 C3 C4 . . 109.14(15) ?
    N1 C3 C2 . . 111.71(14) ?
    C4 C3 C2 . . 112.34(16) ?
    N1 C3 H31 . . 107.8 ?
    C4 C3 H31 . . 107.8 ?
    C2 C3 H31 . . 107.8 ?
    C5 C4 C3 . . 115.28(16) ?
    C5 C4 H41 . . 108.5 ?
    C3 C4 H41 . . 108.5 ?
    C5 C4 H42 . . 108.5 ?
    C3 C4 H42 . . 108.5 ?
    H41 C4 H42 . . 107.5 ?
    C4 C5 Cl1 . . 111.82(16) ?
    C4 C5 H51 . . 109.3 ?
    Cl1 C5 H51 . . 109.3 ?
    C4 C5 H52 . . 109.3 ?
    Cl1 C5 H52 . . 109.3 ?
    H51 C5 H52 . . 107.9 ?
    C7 C6 C11 . . 118.70(19) ?
    C7 C6 C2 . . 119.31(18) ?
    C11 C6 C2 . . 121.99(17) ?
    C8 C7 C6 . . 121.0(2) ?
    C8 C7 H71 . . 119.5 ?
    C6 C7 H71 . . 119.5 ?
    C9 C8 C7 . . 119.1(2) ?
    C9 C8 H81 . . 120.4 ?
    C7 C8 H81 . . 120.4 ?
    C8 C9 C10 . . 121.5(2) ?
    C8 C9 Cl2 . . 119.32(19) ?
    C10 C9 Cl2 . . 119.2(2) ?
    C9 C10 C11 . . 119.5(2) ?
    C9 C10 H101 . . 120.3 ?
    C11 C10 H101 . . 120.3 ?
    C10 C11 C6 . . 120.2(2) ?
    C10 C11 H111 . . 119.9 ?
    C6 C11 H111 . . 119.9 ?
    O2 C12 H121 . . 109.5 ?
    O2 C12 H122 . . 109.5 ?
    H121 C12 H122 . . 109.5 ?
    O2 C12 H123 . . 109.5 ?
    H121 C12 H123 . . 109.5 ?
    H122 C12 H123 . . 109.5 ?
    C14 C13 N1 . . 114.43(16) ?
    C14 C13 H131 . . 108.7 ?
    N1 C13 H131 . . 108.7 ?
    C14 C13 H132 . . 108.7 ?
    N1 C13 H132 . . 108.7 ?
    H131 C13 H132 . . 107.6 ?
    C15 C14 C19 . . 118.5(2) ?
    C15 C14 C13 . . 120.1(2) ?
    C19 C14 C13 . . 121.3(2) ?
    C16 C15 C14 . . 120.4(2) ?
    C16 C15 H151 . . 119.8 ?
    C14 C15 H151 . . 119.8 ?
    C17 C16 C15 . . 120.8(3) ?
    C17 C16 H161 . . 119.6 ?
    C15 C16 H161 . . 119.6 ?
    C16 C17 C18 . . 119.6(2) ?
    C16 C17 H171 . . 120.2 ?
    C18 C17 H171 . . 120.2 ?
    C19 C18 C17 . . 119.6(2) ?
    C19 C18 H181 . . 120.2 ?
    C17 C18 H181 . . 120.2 ?
    C18 C19 C14 . . 121.2(2) ?
    C18 C19 H191 . . 119.4 ?
    C14 C19 H191 . . 119.4 ?
loop_
    _geom_torsion_atom_site_label_1
    _geom_torsion_atom_site_label_2
    _geom_torsion_atom_site_label_3
    _geom_torsion_atom_site_label_4
    _geom_torsion_site_symmetry_1
    _geom_torsion_site_symmetry_2
    _geom_torsion_site_symmetry_3
    _geom_torsion_site_symmetry_4
    _geom_torsion
    _geom_torsion_publ_flag
    C1 C2 C3 C4 . . . . 170.19(15) n
    C2 C3 C4 C5 . . . . -65.1(2) n
    C3 C4 C5 Cl1 . . . . -59.2(2) n
    C3 C2 C1 O2 . . . . -145.64(16) n
    C2 C1 O2 C12 . . . . 178.60(18) n
    C1 C2 C6 C7 . . . . -138.62(18) n
    C2 C3 N1 C13 . . . . 164.81(16) n
    C3 N1 C13 C14 . . . . -53.8(2) n
    N1 C13 C14 C15 . . . . -80.7(3) n
    C12 O2 C1 O1 . . . . -1.5(3) ?
    O1 C1 C2 C6 . . . . -93.9(2) ?
    O2 C1 C2 C6 . . . . 85.91(19) ?
    O1 C1 C2 C3 . . . . 34.5(3) ?
    C13 N1 C3 C4 . . . . -70.3(2) ?
    C1 C2 C3 N1 . . . . -66.78(18) ?
    C6 C2 C3 N1 . . . . 60.0(2) ?
    C6 C2 C3 C4 . . . . -63.0(2) ?
    N1 C3 C4 C5 . . . . 170.40(17) ?
    C3 C2 C6 C7 . . . . 94.6(2) ?
    C1 C2 C6 C11 . . . . 41.8(2) ?
    C3 C2 C6 C11 . . . . -84.9(2) ?
    C11 C6 C7 C8 . . . . 1.2(3) ?
    C2 C6 C7 C8 . . . . -178.37(18) ?
    C6 C7 C8 C9 . . . . -0.2(3) ?
    C7 C8 C9 C10 . . . . -0.8(3) ?
    C7 C8 C9 Cl2 . . . . 179.55(17) ?
    C8 C9 C10 C11 . . . . 0.7(3) ?
    Cl2 C9 C10 C11 . . . . -179.63(16) ?
    C9 C10 C11 C6 . . . . 0.3(3) ?
    C7 C6 C11 C10 . . . . -1.3(3) ?
    C2 C6 C11 C10 . . . . 178.28(18) ?
    N1 C13 C14 C19 . . . . 102.7(2) ?
    C19 C14 C15 C16 . . . . -0.1(4) ?
    C13 C14 C15 C16 . . . . -176.8(2) ?
    C14 C15 C16 C17 . . . . 1.1(5) ?
    C15 C16 C17 C18 . . . . -1.4(5) ?
    C16 C17 C18 C19 . . . . 0.7(4) ?
    C17 C18 C19 C14 . . . . 0.3(3) ?
    C15 C14 C19 C18 . . . . -0.6(3) ?
    C13 C14 C19 C18 . . . . 176.10(19) ?
loop_
    _geom_hbond_atom_site_label_D
    _geom_hbond_atom_site_label_H
    _geom_hbond_atom_site_label_A
    _geom_hbond_site_symmetry_A
    _geom_hbond_distance_DH
    _geom_hbond_distance_HA
    _geom_hbond_distance_DA
    _geom_hbond_angle_DHA
    N1 H2 Cl3 . 0.90 2.28 3.0890(18) 150
    N1 H1 Cl3 2_565 0.90 2.59 3.2447(18) 131
data_global
_journal_data_validation_number     ?
_journal_date_recd_electronic     2008-09-22
_journal_date_accepted     2008-09-24
_journal_name_full     'Acta Crystallographica, Section E'
_journal_year     2008
_journal_volume     64
_journal_issue     10
_journal_page_first     o2038
_journal_page_last     o2038
_journal_paper_category     QO
_journal_coeditor_code     HB2801
_publ_contact_author_name     'Carl Henrik G\"orbitz'
_publ_contact_author_address
;
Department of Chemistry
University of Oslo
P.O.Box 1033 Blindern
N-0315 Oslo, Norway
;
_publ_contact_author_email     c.h.gorbitz@kjemi.uio.no
_publ_contact_author_fax     '+47 22 85 54 41'
_publ_contact_author_phone     '+47 22 85 54 60'
_publ_section_title
;\
(2<i>SR</i>,3<i>RS</i>)-Benzyl[4-chloro-1-4-chlorophenyl-1-(methoxycarbonyl)\
-2-butyl]ammonium chloride
;
loop_
    _publ_author_name
    _publ_author_footnote
    _publ_author_address
    'Kaupang, \%Asmund' ?
;
Department of Chemistry
University of Oslo
PO Box 1033 Blindern
N-0315 Oslo
Norway
;
    'Bols\/ones, Marianne' ?
;
Department of Chemistry
University of Oslo
PO Box 1033 Blindern
N-0315 Oslo
Norway
;
    'Gamadeku, Thywill' ?
;
Department of Chemistry
University of Oslo
PO Box 1033 Blindern
N-0315 Oslo
Norway
;
    'Hansen, Tore' ?
;
Department of Chemistry
University of Oslo
PO Box 1033 Blindern
N-0315 Oslo
Norway
;
    'Hennum, Martin Johanson' ?
;
Department of Chemistry
University of Oslo
PO Box 1033 Blindern
N-0315 Oslo
Norway
;
    'G\"orbitz, Carl Henrik' ?
;
Department of Chemistry
University of Oslo
PO Box 1033 Blindern
N-0315 Oslo
Norway
;
