# Supplementary material for: (2SR,3RS)-Benz­yl[4-chloro-1-(4-chloro­phen­yl)-1-methoxy­carbon­yl-2-but­yl]­ammonium chloride
Source: Acta Crystallogr Sect E Struct Rep Online. 2008 Sep 27;64(Pt 10):o2038. doi: 10.1107/S1600536808030742 (PMC2959283; doi:10.1107/S1600536808030742)
Supplement: Supplementary file 2 [file e-64-o2038-Isup2.hkl]

# 
# h,k,l, Fc-squared, Fo-squared, sigma(Fo-squared) and status flag 
# 
data_I
_shelx_title ' aak in P-1' 
_shelx_refln_list_code          4 
_shelx_F_calc_maximum      134.01 
_exptl_crystal_F_000       420.00 
_reflns_d_resolution_high  0.7410 
 
loop_ 
 _symmetry_equiv_pos_as_xyz 
 'x, y, z' 
 '-x, -y, -z' 
 
_cell_length_a     9.2631 
_cell_length_b    10.4316 
_cell_length_c    11.4904 
_cell_angle_alpha 115.954 
_cell_angle_beta   93.925 
_cell_angle_gamma 103.015 
 
_shelx_F_squared_multiplier     1.000 
 
loop_ 
 _refln_index_h 
 _refln_index_k 
 _refln_index_l 
 _refln_F_squared_calc 
 _refln_F_squared_meas 
 _refln_F_squared_sigma 
 _refln_observed_status 
   1   0   0       99.88      147.36      6.34 o 
   2   0   0    10767.50    17812.30    421.69 o 
   3   0   0       96.73      144.56      3.25 o 
   4   0   0      576.54      980.38     24.01 o 
   5   0   0       12.81       20.01      1.30 o 
   6   0   0     1033.27     1761.98     42.87 o 
   7   0   0        2.24        2.72      1.63 o 
   8   0   0      251.27      410.57     17.20 o 
   9   0   0       37.34       67.34      5.25 o 
 -12   1   0       15.42       21.00      4.34 o 
 -11   1   0        2.21        4.34      2.72 o 
 -10   1   0       54.74       44.53      5.07 o 
  -9   1   0       67.25       67.52      5.25 o 
  -8   1   0      414.68      551.55     19.55 o 
  -7   1   0       69.24       95.38      3.74 o 
  -6   1   0       47.61       54.42      4.29 o 
  -5   1   0      131.59      162.58      9.21 o 
  -4   1   0       13.98       17.50      1.48 o 
  -3   1   0     5592.03     5891.85    113.47 o 
  -2   1   0      397.08      383.71      7.72 o 
  -1   1   0      294.91      301.36     11.68 o 
   0   1   0      114.25      104.63      3.62 o 
   1   1   0        0.61        3.91      0.38 o 
   2   1   0      466.33      449.13     15.39 o 
   4   1   0        8.27       12.17      1.15 o 
   5   1   0       87.35      152.65      4.86 o 
   6   1   0      165.89      282.80      8.18 o 
   7   1   0       67.23       97.44      3.89 o 
   8   1   0        3.41        6.08      1.52 o 
   9   1   0        3.53        3.96      1.52 o 
  10   1   0        0.31       -0.20      1.47 o 
  11   1   0        3.09        4.89      2.72 o 
 -12   2   0        7.10        8.33      3.62 o 
 -11   2   0       53.01       49.96      5.61 o 
 -10   2   0        2.74        1.45      2.53 o 
  -9   2   0       41.86       45.26      4.89 o 
  -8   2   0       92.55       92.50      5.97 o 
  -7   2   0      154.03      130.16      6.88 o 
  -6   2   0       15.93       13.65      1.30 o 
  -5   2   0        7.52        7.11      0.77 o 
  -4   2   0     1095.56     1289.42     25.31 o 
  -3   2   0      450.02      456.12      9.27 o 
  -2   2   0     1802.52     1909.17     46.18 o 
  -1   2   0     4577.70     4542.16     87.70 o 
   0   2   0      432.15      487.21     17.02 o 
   1   2   0     1995.65     1898.72     44.35 o 
   2   2   0      109.83       89.64      4.41 o 
   3   2   0     1048.09     1091.79     26.66 o 
   4   2   0      528.01      690.54    102.01 o 
   5   2   0        0.03        1.00      0.81 o 
   6   2   0       79.09       93.05     10.86 o 
   7   2   0        0.01       -0.36      0.95 o 
   8   2   0       15.35       19.56      2.11 o 
   9   2   0       33.26       37.39      7.97 o 
  10   2   0       30.69       35.21      3.01 o 
 -12   3   0        5.07        4.53      3.26 o 
 -11   3   0        0.08       -1.81      2.53 o 
 -10   3   0       21.95       21.54      3.98 o 
  -9   3   0       96.32       81.28      5.79 o 
  -8   3   0        5.05        2.17      1.81 o 
  -7   3   0        1.55        1.45      1.02 o 
  -6   3   0      171.74      201.18      6.18 o 
  -5   3   0      163.65      150.10      5.77 o 
  -4   3   0       19.01       20.29      1.47 o 
  -3   3   0     1209.25     1192.34     29.42 o 
  -2   3   0      559.00      547.95     16.01 o 
  -1   3   0      580.61      571.72     11.68 o 
   0   3   0     3275.56     3134.15     72.95 o 
   1   3   0       40.31       41.09      1.60 o 
   2   3   0      286.75      243.29      6.33 o 
   3   3   0       61.73       44.22      1.27 o 
   4   3   0       10.37        8.70      0.87 o 
   5   3   0        0.04       -0.70      0.70 o 
   6   3   0        0.57        2.42      1.08 o 
   7   3   0      401.00      415.30     12.76 o 
   8   3   0       57.00       48.87      3.06 o 
   9   3   0       50.56       47.84      3.17 o 
  10   3   0        4.07        2.72      2.53 o 
 -12   4   0        0.63       -0.36      2.90 o 
 -11   4   0        4.26        3.08      2.90 o 
 -10   4   0        5.04        2.72      2.53 o 
  -9   4   0        2.09        3.44      2.17 o 
  -8   4   0       11.64       16.01      1.91 o 
  -7   4   0      166.17      153.27      5.36 o 
  -6   4   0      250.23      265.02      7.85 o 
  -5   4   0      192.84      190.92      5.88 o 
  -4   4   0        6.74        4.87      0.95 o 
  -3   4   0      196.34      159.06      4.80 o 
  -2   4   0      824.34      830.72     16.52 o 
  -1   4   0     5614.71     5983.83    115.39 o 
   0   4   0     1262.26     1151.78     52.25 o 
   1   4   0      637.20      622.23     15.23 o 
   2   4   0       37.22       37.66      1.78 o 
   3   4   0        4.18        3.51      0.67 o 
   4   4   0      516.23      491.31     23.90 o 
   5   4   0        0.01       -0.69      0.69 o 
   6   4   0      164.35      157.13      4.49 o 
   7   4   0       38.46       35.16      2.12 o 
   8   4   0        3.39        2.17      1.99 o 
   9   4   0       26.02       12.67      3.26 o 
 -11   5   0        4.69        2.53      2.53 o 
 -10   5   0        0.34        1.27      2.17 o 
  -9   5   0       23.38       20.27      3.62 o 
  -8   5   0       23.43       25.97      3.98 o 
  -7   5   0       15.34       11.78      1.79 o 
  -6   5   0        1.11        1.01      1.27 o 
  -5   5   0      455.89      462.00     12.54 o 
  -4   5   0       63.27       56.44      2.62 o 
  -3   5   0      614.92      568.44     11.63 o 
  -2   5   0      913.37     1014.29     20.24 o 
  -1   5   0       25.12       22.59      1.14 o 
   0   5   0     1526.75     1526.23     53.55 o 
   1   5   0     1681.51     1632.87     38.78 o 
   2   5   0      371.50      376.07     14.03 o 
   3   5   0      452.04      415.46     15.75 o 
   4   5   0        2.28        0.96      0.66 o 
   5   5   0       44.42       42.72      3.98 o 
   6   5   0        3.43        4.76      1.47 o 
   7   5   0       26.71       32.77      3.98 o 
   8   5   0       45.97       46.52      5.07 o 
   9   5   0        7.10        6.88      3.08 o 
 -11   6   0       45.93       26.79      4.34 o 
 -10   6   0       10.77       11.95      3.26 o 
  -9   6   0        1.45       -0.43      1.63 o 
  -8   6   0        1.55       -0.54      1.34 o 
  -7   6   0       31.88       30.80      2.56 o 
  -6   6   0       29.64       28.00      2.30 o 
  -5   6   0       68.34       70.50      3.32 o 
  -4   6   0        3.79        3.89      2.08 o 
  -3   6   0      245.70      231.87     15.03 o 
  -2   6   0     2204.93     2249.02     44.11 o 
  -1   6   0      204.88      191.79      4.62 o 
   0   6   0      674.90      643.14     46.90 o 
   1   6   0      218.13      222.87      6.46 o 
   2   6   0       58.28       52.73      5.07 o 
   3   6   0        0.61        0.81      1.02 o 
   4   6   0       62.93       50.08      3.08 o 
   5   6   0       36.39       32.77      3.62 o 
   6   6   0       22.31       13.94      2.90 o 
   7   6   0        8.92       10.32      2.90 o 
   8   6   0       30.04       31.50      4.71 o 
 -11   7   0        0.01        5.97      2.90 o 
 -10   7   0       32.48       16.11      3.62 o 
  -9   7   0       67.87       65.24      3.83 o 
  -8   7   0       18.46        9.81      2.44 o 
  -7   7   0       43.96       46.14      3.62 o 
  -6   7   0      101.86       97.64      4.29 o 
  -5   7   0      765.81      730.24     19.45 o 
  -4   7   0      142.99      128.53      4.80 o 
  -3   7   0      295.23      272.69      8.19 o 
  -2   7   0       22.12       20.12      1.85 o 
  -1   7   0       56.48       54.36      2.09 o 
   0   7   0       63.83       52.66      6.28 o 
   1   7   0      853.33      822.06     20.61 o 
   2   7   0      293.53      272.26      8.06 o 
   3   7   0      365.63      356.80     14.48 o 
   4   7   0       11.81       10.32      2.53 o 
   5   7   0       39.02       38.92      4.34 o 
   6   7   0        2.10        0.91      2.35 o 
   7   7   0       70.07       65.71      5.97 o 
 -10   8   0        1.95        2.15      1.98 o 
  -9   8   0       32.97       37.95      3.32 o 
  -8   8   0        0.01        0.54      1.60 o 
  -7   8   0      147.14      142.27      6.70 o 
  -6   8   0       77.28       78.20      3.89 o 
  -5   8   0        0.52       -0.10      1.27 o 
  -4   8   0        3.77        5.42      1.45 o 
  -3   8   0      180.29      188.06      6.34 o 
  -2   8   0      119.71      117.04      4.60 o 
  -1   8   0      313.01      326.13      7.58 o 
   0   8   0      100.93      101.26      4.09 o 
   1   8   0        3.55        2.31      1.27 o 
   2   8   0        6.40        5.79      2.17 o 
   3   8   0        5.24        4.16      2.17 o 
   4   8   0        3.84        1.81      1.99 o 
   5   8   0        2.57       -0.36      2.17 o 
   6   8   0        0.64       -0.36      2.17 o 
 -10   9   0        0.01        0.92      1.96 o 
  -9   9   0       28.82       34.27      6.52 o 
  -8   9   0       27.74       25.21      2.94 o 
  -7   9   0       23.79       23.99      2.75 o 
  -6   9   0       36.08       36.78      3.06 o 
  -5   9   0      119.62      113.97      4.86 o 
  -4   9   0      160.70      145.52      5.63 o 
  -3   9   0        0.05        0.57      1.30 o 
  -2   9   0        2.56        4.83      1.99 o 
  -1   9   0        4.14        2.42      1.26 o 
   0   9   0       29.53       34.58      3.80 o 
   1   9   0       29.90       28.96      3.44 o 
   2   9   0       66.78       73.13      5.43 o 
   3   9   0       22.02       23.35      3.62 o 
   4   9   0        0.18       -0.18      2.17 o 
   5   9   0      128.68      147.17      9.05 o 
  -9  10   0        8.08       11.09      2.56 o 
  -8  10   0       21.69       25.10      3.07 o 
  -7  10   0        0.01       -0.98      1.60 o 
  -6  10   0        4.85        4.82      1.87 o 
  -5  10   0       26.49       28.48      2.86 o 
  -4  10   0        0.08       -0.26      1.30 o 
  -3  10   0      122.55      142.16      5.69 o 
  -2  10   0       59.96       72.05      5.79 o 
  -1  10   0       64.99       67.52      5.61 o 
   2  10   0       44.06       48.15      4.89 o 
   3  10   0        1.83        2.35      2.72 o 
   4  10   0       33.70       25.89      4.16 o 
  -8  11   0        1.59        2.90      2.72 o 
  -7  11   0        9.27        4.25      4.89 o 
  -6  11   0       36.26       45.00      3.76 o 
  -5  11   0      137.75      138.75      8.78 o 
  -4  11   0       35.82       31.14      4.53 o 
  -3  11   0      154.73      157.86      9.41 o 
  -2  11   0        1.43        3.44      2.90 o 
  -1  11   0       16.18       19.19      3.80 o 
  -7  12   0        9.42        8.33      3.26 o 
  -5  12   0       34.62       33.49      5.25 o 
  -4  12   0        4.29        6.52      3.44 o 
  -3  12   0       37.68       42.36      5.43 o 
  -2  12   0        3.27        5.43      3.44 o 
   2 -12   1       43.47       43.45      5.43 o 
   3 -12   1        1.03        5.43      3.26 o 
   4 -12   1       54.60       61.73      6.34 o 
   5 -12   1       10.58       14.66      3.98 o 
   6 -12   1        0.00        0.18      3.08 o 
  -3 -11   1       20.47       14.66      3.62 o 
   1 -11   1        2.22        4.89      2.90 o 
   2 -11   1       28.36       32.04      4.53 o 
   3 -11   1        0.12        3.80      2.72 o 
   4 -11   1        0.10        0.72      2.72 o 
   5 -11   1       40.90       37.07      5.88 o 
   6 -11   1        0.68        2.02      1.78 o 
   7 -11   1       56.09       59.69      4.07 o 
   8 -11   1        2.70        4.32      2.11 o 
  -4 -10   1        0.01       -0.91      2.53 o 
  -3 -10   1       75.04       88.70      6.52 o 
  -2 -10   1        0.61       -1.99      1.99 o 
   0 -10   1        6.98       11.22      2.90 o 
   1 -10   1       70.51       60.46      5.25 o 
   2 -10   1       45.89       60.46      5.25 o 
   3 -10   1       11.24       15.57      3.44 o 
   4 -10   1       88.59       99.38      4.53 o 
   5 -10   1        4.54        4.55      1.65 o 
   6 -10   1        0.67        2.35      1.99 o 
   7 -10   1        0.20       -1.65      2.62 o 
   8 -10   1        4.95        2.58      1.85 o 
   9 -10   1        9.17       10.27      2.53 o 
  10 -10   1        3.84        4.53      3.26 o 
  -5  -9   1        3.73        5.79      2.90 o 
  -4  -9   1        6.64        0.91      2.17 o 
  -3  -9   1        9.91       10.68      2.90 o 
  -2  -9   1       15.30       15.57      2.72 o 
  -1  -9   1       53.89       53.76      4.16 o 
   0  -9   1        2.71        4.85      1.39 o 
   1  -9   1      182.91      191.89      9.41 o 
   2  -9   1      195.07      191.53      9.41 o 
   3  -9   1        4.43        4.33      1.34 o 
   4  -9   1       25.97       24.28      2.29 o 
   5  -9   1        2.53        1.85      1.43 o 
   6  -9   1        6.76        5.95      2.53 o 
   7  -9   1      144.52      149.91      6.08 o 
   8  -9   1        0.51        2.41      1.72 o 
   9  -9   1       33.77       38.31      3.45 o 
  10  -9   1        2.88        4.77      2.04 o 
  -6  -8   1        7.24        7.42      2.72 o 
  -5  -8   1        0.55       -1.63      1.63 o 
  -4  -8   1        0.43       -0.36      1.63 o 
  -3  -8   1      142.29      132.33      7.06 o 
  -2  -8   1        0.38        1.81      1.63 o 
  -1  -8   1       22.38       20.82      2.53 o 
   0  -8   1        0.23        1.23      1.20 o 
   1  -8   1       17.83       17.49      1.30 o 
   2  -8   1        8.71        7.03      2.17 o 
   3  -8   1      238.55      236.46      7.42 o 
   4  -8   1      173.95      173.93      6.01 o 
   5  -8   1       17.22       18.78      2.53 o 
   6  -8   1      105.62      102.46      4.48 o 
   7  -8   1      375.04      372.90     11.32 o 
   8  -8   1       30.77       28.07      4.25 o 
   9  -8   1       73.20       83.30      4.47 o 
  10  -8   1        0.70        0.36      2.17 o 
  -7  -7   1        1.25        1.99      2.35 o 
  -6  -7   1       99.58       89.43      6.15 o 
  -5  -7   1       54.96       48.15      4.34 o 
  -4  -7   1      335.47      331.10     13.76 o 
  -3  -7   1      121.55      114.77      6.34 o 
  -2  -7   1      651.54      648.22     16.58 o 
  -1  -7   1      252.27      259.23      7.49 o 
   0  -7   1        6.97        7.37      0.93 o 
   1  -7   1        3.50        3.38      0.75 o 
   2  -7   1       59.84       63.26      2.13 o 
   3  -7   1      558.53      516.28     13.89 o 
   4  -7   1      571.27      568.35     15.29 o 
   5  -7   1     1147.16     1111.75     28.47 o 
   6  -7   1       88.24       95.60      4.22 o 
   7  -7   1       94.56      104.36      4.54 o 
   8  -7   1       70.81       72.64      3.89 o 
   9  -7   1       63.28       50.24      8.42 o 
  10  -7   1        0.77       -1.81      1.99 o 
  11  -7   1       34.36       27.52      4.34 o 
  -8  -6   1       19.60       25.52      3.98 o 
  -7  -6   1       51.29       40.73      4.53 o 
  -6  -6   1        7.46        6.15      2.35 o 
  -5  -6   1        5.47        6.52      2.17 o 
  -4  -6   1      133.81      134.14      7.06 o 
  -3  -6   1      468.29      463.06     12.42 o 
  -2  -6   1       73.25       71.51      2.36 o 
  -1  -6   1       27.22       28.10      1.90 o 
   0  -6   1       46.51       43.66      1.67 o 
   1  -6   1      381.75      386.38      8.28 o 
   2  -6   1     1720.54     1709.14     33.61 o 
   3  -6   1       32.56       26.93      1.78 o 
   4  -6   1      873.81      899.27     22.96 o 
   5  -6   1       42.79       54.85      2.82 o 
   6  -6   1       10.30       11.06      1.60 o 
   7  -6   1      158.36      147.94      5.43 o 
   8  -6   1      185.45      199.63      9.96 o 
   9  -6   1       50.93       50.33      4.71 o 
  10  -6   1       24.23       23.17      3.98 o 
  11  -6   1        6.76        3.44      2.90 o 
  -9  -5   1       14.89       15.03      3.44 o 
  -8  -5   1       16.16       11.04      2.90 o 
  -7  -5   1       35.93       27.15      3.62 o 
  -6  -5   1      499.66      486.96     19.01 o 
  -5  -5   1       28.72       24.81      2.35 o 
  -4  -5   1      160.54      169.11      5.43 o 
  -3  -5   1       28.31       24.74      1.38 o 
  -2  -5   1      159.33      158.84      3.86 o 
  -1  -5   1      164.74      156.74      4.67 o 
   0  -5   1      113.70      104.70      2.75 o 
   1  -5   1      195.52      206.61      4.88 o 
   2  -5   1      112.28      133.23      3.17 o 
   3  -5   1      470.68      486.59     12.73 o 
   4  -5   1      185.49      174.32      5.44 o 
   5  -5   1      659.78      688.33     17.97 o 
   6  -5   1      132.57      124.44      4.53 o 
   7  -5   1      147.56      166.67      9.68 o 
   8  -5   1       41.94       40.16      5.61 o 
   9  -5   1       32.80       23.53      3.80 o 
  10  -5   1        1.30        0.36      2.17 o 
  11  -5   1       34.88       39.83      5.43 o 
 -10  -4   1        6.81        6.52      2.90 o 
  -9  -4   1       75.85       80.38      5.97 o 
  -8  -4   1        8.02        7.06      2.53 o 
  -7  -4   1      229.48      218.61      7.10 o 
  -6  -4   1      128.40       98.02      6.59 o 
  -5  -4   1       82.50       69.81      2.43 o 
  -4  -4   1      177.02      168.00      4.25 o 
  -3  -4   1      407.91      369.87      7.87 o 
  -2  -4   1      594.37      529.09     10.83 o 
  -1  -4   1        0.50        0.28      0.49 o 
   0  -4   1      711.24      668.81     13.44 o 
   1  -4   1      549.30      531.31     19.29 o 
   2  -4   1      468.93      443.61      9.03 o 
   3  -4   1       53.21       50.55      2.11 o 
   4  -4   1      175.23      155.61      4.86 o 
   5  -4   1      113.85      121.33      4.15 o 
   6  -4   1       31.09       38.72      2.29 o 
   7  -4   1       43.06       47.51      2.68 o 
   8  -4   1        3.76        3.08      1.99 o 
   9  -4   1       39.94       47.25      4.53 o 
  10  -4   1        9.77        5.61      2.90 o 
  11  -4   1        0.01        0.00      2.35 o 
 -10  -3   1        7.35        4.71      2.72 o 
  -9  -3   1        2.50        3.62      2.35 o 
  -8  -3   1        0.03       -0.34      1.13 o 
  -7  -3   1       38.85       41.80      3.80 o 
  -6  -3   1       88.01       76.16      3.25 o 
  -5  -3   1       76.21       66.23      7.42 o 
  -4  -3   1      133.49      126.67      3.42 o 
  -3  -3   1      777.85      810.61     16.16 o 
  -2  -3   1      895.44      841.75     14.54 o 
  -1  -3   1     1421.77     1438.28     34.52 o 
   0  -3   1      685.15      672.95     13.36 o 
   1  -3   1      216.09      189.62      4.79 o 
   2  -3   1       44.60       41.41      3.62 o 
   3  -3   1      122.83      144.15      4.22 o 
   4  -3   1     2171.03     2313.88     45.08 o 
   5  -3   1      195.54      186.07      4.30 o 
   6  -3   1      460.49      481.99     12.83 o 
   7  -3   1       19.17       23.90      2.53 o 
   8  -3   1       18.65       24.26      3.44 o 
   9  -3   1       38.75       29.87      4.16 o 
  10  -3   1       37.02       50.51      5.43 o 
  11  -3   1        0.30        3.08      2.90 o 
 -10  -2   1       60.67       65.17      5.25 o 
  -9  -2   1       15.37       12.19      1.99 o 
  -8  -2   1        0.02       -0.04      1.99 o 
  -7  -2   1        1.75       -0.08      1.36 o 
  -6  -2   1       11.19        8.21      1.28 o 
  -5  -2   1       37.23       28.48      2.90 o 
  -4  -2   1     1132.06     1250.97     24.71 o 
  -3  -2   1      237.17      196.96      4.31 o 
  -2  -2   1     1745.08     1711.87     33.27 o 
  -1  -2   1      788.57      786.74     13.39 o 
   0  -2   1      182.28      202.20      4.14 o 
   1  -2   1      311.37      337.43     11.77 o 
   2  -2   1     3627.11     3707.00    102.82 o 
   3  -2   1       85.04       78.45      1.91 o 
   4  -2   1       43.73       59.19      1.72 o 
   5  -2   1      606.58      730.37     14.74 o 
   6  -2   1        7.64        9.48      0.95 o 
   7  -2   1      169.67      193.84      6.03 o 
   8  -2   1       13.88       23.90      3.62 o 
   9  -2   1       13.04       12.85      3.08 o 
  10  -2   1        5.64        8.69      3.08 o 
  11  -2   1        6.87        9.59      3.26 o 
 -11  -1   1       20.40       18.46      3.62 o 
 -10  -1   1        0.06        1.63      2.17 o 
  -9  -1   1        9.89       10.15      3.44 o 
  -8  -1   1      230.38      300.40      9.08 o 
  -7  -1   1      715.14     1039.07     64.81 o 
  -6  -1   1      418.38      620.36     16.10 o 
  -5  -1   1      274.10      367.00     23.65 o 
  -4  -1   1      715.78      804.77     23.71 o 
  -3  -1   1        1.09        0.03      0.34 o 
  -2  -1   1      435.81      443.05      8.94 o 
  -1  -1   1     1147.11     1159.22     27.32 o 
   0  -1   1     1209.95     1177.04     27.45 o 
   1  -1   1     1296.36     1269.20     30.76 o 
   2  -1   1     8165.39     8654.04    207.72 o 
   3  -1   1      137.02      191.64     28.42 o 
   4  -1   1     3522.42     4050.47    153.24 o 
   7  -1   1       43.63       60.34      3.44 o 
   9  -1   1       62.26       78.75      5.79 o 
  10  -1   1      199.10      257.60     12.67 o 
 -12   0   1        4.81        4.53      2.90 o 
 -11   0   1        0.78        1.45      2.53 o 
 -10   0   1       32.17       40.01      4.71 o 
  -9   0   1      150.64      182.32     16.11 o 
  -8   0   1      166.66      231.09     12.49 o 
  -7   0   1      918.98     1357.32     33.54 o 
  -6   0   1      116.79      149.71     10.07 o 
  -5   0   1      512.91      603.57     32.58 o 
  -4   0   1      350.90      381.20      9.47 o 
  -3   0   1     1062.37     1157.70     27.26 o 
  -2   0   1       25.48       14.65      3.26 o 
  -1   0   1     2301.30     2179.72    112.33 o 
   0   0   1        7.95        9.14      0.96 o 
   1   0   1     2552.38     2497.68     61.91 o 
   2   0   1      452.70      683.90     16.73 o 
   3   0   1     4234.85     6620.52    670.43 o 
   4   0   1      149.35      228.63      6.61 o 
   5   0   1        6.84       20.87      2.44 o 
   6   0   1      413.18      763.77     19.48 o 
   7   0   1        1.56        2.94      1.13 o 
   8   0   1       40.05       70.33      3.62 o 
   9   0   1       17.46       23.25      2.42 o 
  10   0   1       17.60       28.06      4.16 o 
  11   0   1       18.73       17.38      3.80 o 
 -12   1   1        5.34        2.35      3.08 o 
 -11   1   1       12.20       13.03      3.62 o 
 -10   1   1       10.27        9.78      3.08 o 
  -9   1   1        1.25        1.09      1.99 o 
  -8   1   1      846.98      886.85     33.67 o 
  -7   1   1       44.15       50.22      2.60 o 
  -6   1   1      339.64      326.56      7.18 o 
  -5   1   1      161.71      178.10      4.19 o 
  -4   1   1        0.41        0.67      0.61 o 
  -3   1   1        1.39        1.71      0.41 o 
  -2   1   1      700.66      803.07     15.83 o 
  -1   1   1       15.26       24.30      0.75 o 
   0   1   1      494.24      457.96     11.12 o 
   1   1   1      263.94      309.00     29.06 o 
   2   1   1     4923.65     4763.53    154.78 o 
   3   1   1      157.28      168.72      6.70 o 
   4   1   1      400.83      430.30     15.39 o 
   5   1   1      299.30      522.81     22.63 o 
   6   1   1       11.05       10.86      1.39 o 
   7   1   1        6.54        7.59      1.39 o 
   8   1   1       27.53       39.91      5.61 o 
   9   1   1      116.85      183.92      9.41 o 
  10   1   1       11.36       18.24      2.37 o 
  11   1   1        4.33        2.53      2.53 o 
 -12   2   1       17.17       20.27      4.34 o 
 -11   2   1       21.88       32.04      4.89 o 
 -10   2   1       39.53       39.28      4.71 o 
  -9   2   1       66.71       61.91      5.07 o 
  -8   2   1        0.02       -1.27      1.63 o 
  -7   2   1        0.23       -0.91      1.27 o 
  -6   2   1        5.22        4.32      1.10 o 
  -5   2   1      629.89      685.96     13.93 o 
  -4   2   1     1161.14     1311.58     25.77 o 
  -3   2   1      209.84      246.10      5.20 o 
  -2   2   1     1305.78     1328.23     25.92 o 
  -1   2   1     7427.22     7312.41    140.92 o 
   0   2   1        7.77        5.66      0.57 o 
   1   2   1     9180.27     9215.38    177.36 o 
   2   2   1       59.75       62.53      2.77 o 
   3   2   1      450.57      481.54     30.98 o 
   4   2   1        4.45       13.36      1.21 o 
   5   2   1       90.14       97.08     12.22 o 
   6   2   1       13.73       13.25      1.90 o 
   7   2   1      264.45      315.95     28.06 o 
   8   2   1       57.83       54.90      3.07 o 
   9   2   1        2.58        2.81      1.54 o 
  10   2   1        0.06       -0.09      1.54 o 
 -12   3   1       19.94       20.64      4.71 o 
 -11   3   1        0.18        0.91      2.53 o 
 -10   3   1       19.48       17.20      3.62 o 
  -9   3   1       70.71       63.72      5.07 o 
  -8   3   1        5.61        3.52      2.08 o 
  -7   3   1      258.63      266.10      8.04 o 
  -6   3   1       40.54       34.92      2.11 o 
  -5   3   1        9.05       16.69      0.96 o 
  -4   3   1      215.65      231.74      5.11 o 
  -3   3   1        8.99        9.45      0.59 o 
  -2   3   1     1800.60     1737.26     33.92 o 
  -1   3   1     1851.45     1983.95     38.66 o 
   0   3   1     1917.23     1981.98     38.59 o 
   1   3   1      111.98      128.60      3.10 o 
   2   3   1      741.53      733.03     14.72 o 
   3   3   1      129.61      137.82      4.68 o 
   4   3   1     1228.40     1189.76     24.29 o 
   5   3   1       54.85       43.02      1.95 o 
   6   3   1       58.70       48.33      2.43 o 
   7   3   1       56.60       48.26      2.37 o 
   8   3   1       32.41       36.01      2.32 o 
   9   3   1        0.83        1.58      1.32 o 
  10   3   1       45.61       44.89      5.25 o 
 -12   4   1       14.28       16.65      4.34 o 
 -11   4   1        4.21        4.34      2.72 o 
 -10   4   1       54.99       51.77      4.89 o 
  -9   4   1        8.09        7.42      2.72 o 
  -8   4   1       74.70       71.18      3.58 o 
  -7   4   1       10.04       10.39      2.26 o 
  -6   4   1      121.63      115.27      4.35 o 
  -5   4   1        7.07        8.89      1.28 o 
  -4   4   1      310.91      316.37      6.81 o 
  -3   4   1       11.68       11.21      0.71 o 
  -2   4   1      178.11      183.70      4.22 o 
  -1   4   1      901.72      903.83     18.05 o 
   0   4   1     2073.43     2299.26     44.93 o 
   1   4   1     1724.44     1826.55     35.81 o 
   2   4   1      157.09      183.98      5.28 o 
   3   4   1      176.85      172.26      5.38 o 
   4   4   1       31.20       32.04      2.18 o 
   5   4   1      381.93      368.47     10.43 o 
   6   4   1       59.51       54.67      2.44 o 
   7   4   1       73.12       75.52      3.03 o 
   8   4   1       31.16       29.68      2.31 o 
   9   4   1       14.72       13.58      3.62 o 
 -11   5   1       20.33       20.27      3.80 o 
 -10   5   1       26.16       19.55      3.62 o 
  -9   5   1      213.76      204.17      8.78 o 
  -8   5   1       44.37       43.39      3.07 o 
  -7   5   1      254.24      242.50      7.74 o 
  -6   5   1        0.11        0.98      1.04 o 
  -5   5   1       10.84       11.58      1.72 o 
  -4   5   1      319.65      316.86      9.02 o 
  -3   5   1       21.80       30.33      1.24 o 
  -2   5   1      755.32      787.86     15.99 o 
  -1   5   1       83.81       66.09      2.10 o 
   0   5   1        0.15        1.02      0.61 o 
   1   5   1     1306.28     1368.46     27.19 o 
   2   5   1      309.01      296.79      6.75 o 
   3   5   1      272.39      261.00      7.68 o 
   4   5   1      337.27      325.96      9.41 o 
   5   5   1        1.46       -1.08      1.08 o 
   6   5   1       11.10       13.27      3.44 o 
   7   5   1        5.31        4.34      2.35 o 
   8   5   1       88.56       75.85      6.15 o 
 -11   6   1        4.05        1.81      2.53 o 
 -10   6   1        8.07       10.68      3.08 o 
  -9   6   1       59.80       58.98      3.65 o 
  -8   6   1        3.35        5.40      1.65 o 
  -7   6   1      112.51      115.59      4.80 o 
  -6   6   1       34.19       30.61      2.72 o 
  -5   6   1        0.31        0.48      1.17 o 
  -4   6   1      163.15      169.65      5.70 o 
  -3   6   1      124.94      120.56      5.70 o 
  -2   6   1       81.64       82.98      2.53 o 
  -1   6   1      273.89      249.36      5.80 o 
   0   6   1        2.39        4.31      0.89 o 
   1   6   1      568.47      564.73     12.04 o 
   2   6   1      127.02      127.80      7.06 o 
   3   6   1      112.65      109.62      4.29 o 
   4   6   1        0.02       -1.02      1.02 o 
   5   6   1      103.12       98.73      4.28 o 
   6   6   1        4.29        2.53      2.35 o 
   7   6   1       17.64       17.56      3.62 o 
 -11   7   1       12.61       15.93      3.80 o 
 -10   7   1        1.37       -1.27      1.66 o 
  -9   7   1       22.33       18.86      2.53 o 
  -8   7   1       46.64       44.32      3.38 o 
  -7   7   1       35.14       33.09      2.75 o 
  -6   7   1       94.83       90.90      4.22 o 
  -5   7   1       42.85       45.67      2.94 o 
  -4   7   1        0.80       -1.07      1.13 o 
  -3   7   1        7.10        9.13      1.60 o 
  -2   7   1        5.98        2.36      4.07 o 
  -1   7   1      150.79      142.21      4.85 o 
   0   7   1      230.26      229.20      5.67 o 
   1   7   1      490.99      510.80     11.21 o 
   2   7   1       79.93       85.90      3.71 o 
   3   7   1      183.71      190.00      6.46 o 
   4   7   1       95.19      105.90      6.70 o 
   5   7   1        0.01       -1.63      1.81 o 
   6   7   1        3.26        1.81      2.35 o 
 -10   8   1        2.96        0.05      1.78 o 
  -9   8   1        0.80        0.55      1.72 o 
  -8   8   1       32.18       35.23      3.20 o 
  -7   8   1       24.05       20.83      2.56 o 
  -6   8   1        2.93        1.19      1.99 o 
  -5   8   1        0.00       -1.13      1.13 o 
  -4   8   1        6.75        7.03      1.65 o 
  -3   8   1      375.95      338.34     10.11 o 
  -2   8   1        5.57        6.96      1.60 o 
  -1   8   1      433.21      440.63     12.48 o 
   0   8   1       17.80       22.17      2.24 o 
   1   8   1      209.76      224.13      7.16 o 
   2   8   1       37.60       35.84      3.80 o 
   3   8   1        0.90        1.99      2.17 o 
   4   8   1        1.67        3.62      2.35 o 
   5   8   1      104.38      112.60      7.42 o 
 -10   9   1       10.79       15.57      3.98 o 
  -9   9   1       54.91       56.84      5.43 o 
  -8   9   1        4.58        3.23      1.91 o 
  -7   9   1       16.49       15.01      2.81 o 
  -6   9   1       37.93       40.09      3.62 o 
  -5   9   1       44.83       33.67      2.94 o 
  -4   9   1       56.79       46.23      3.44 o 
  -3   9   1        0.11        1.93      1.47 o 
  -2   9   1      190.13      183.00      6.52 o 
  -1   9   1        0.10       -1.34      1.34 o 
   0   9   1       17.18       11.77      2.72 o 
   1   9   1       19.17       21.54      3.08 o 
   2   9   1      240.41      224.11     10.50 o 
   3   9   1        0.86       -1.63      2.17 o 
   4   9   1       57.69       54.49      5.43 o 
  -9  10   1        2.53        3.62      3.08 o 
  -8  10   1        0.89       -0.65      1.90 o 
  -7  10   1        2.20        2.04      1.96 o 
  -6  10   1       22.74       24.82      2.94 o 
  -5  10   1        2.94        2.33      2.08 o 
  -4  10   1        0.00        0.83      1.47 o 
  -3  10   1       75.87       60.80      3.69 o 
  -2  10   1       17.23       17.36      6.97 o 
  -1  10   1      220.46      230.08     11.40 o 
   2  10   1       10.96       11.59      2.90 o 
   3  10   1        8.38       10.68      3.08 o 
  -7  11   1       27.01       23.53      4.34 o 
  -6  11   1        5.50        2.90      2.17 o 
  -5  11   1       11.13       12.52      2.57 o 
  -4  11   1        2.64        1.85      1.99 o 
  -3  11   1       17.63       13.76      3.80 o 
  -2  11   1        0.21        1.99      3.08 o 
  -3  12   1       70.61      101.19      8.15 o 
   2 -13   2        1.61        1.81      3.26 o 
   3 -13   2       15.25       20.09      4.34 o 
   1 -12   2       47.33       57.20      5.97 o 
   2 -12   2       75.06       90.51      7.24 o 
   3 -12   2       65.41       76.21      6.70 o 
   4 -12   2       11.45        8.33      3.44 o 
   5 -12   2        1.48        7.97      3.62 o 
   6 -12   2       13.90        6.70      3.44 o 
  -3 -11   2       25.76       19.01      3.80 o 
   0 -11   2        7.49        2.90      2.72 o 
   1 -11   2        7.67        7.78      3.08 o 
   2 -11   2        2.07        1.45      2.35 o 
   3 -11   2       38.39       34.40      4.53 o 
   4 -11   2       38.06       43.63      4.89 o 
   5 -11   2       24.93       21.36      3.98 o 
   6 -11   2       29.00       29.23      4.16 o 
   7 -11   2        0.44        1.81      1.79 o 
   8 -11   2        0.03       -0.54      1.66 o 
   9 -11   2        0.07        0.36      1.79 o 
  -5 -10   2       17.69       17.20      3.80 o 
  -4 -10   2        0.07        1.81      2.17 o 
  -3 -10   2       13.83        8.33      2.53 o 
  -2 -10   2       46.45       44.53      4.34 o 
  -1 -10   2       11.63       12.13      2.53 o 
   0 -10   2      136.44      163.10      8.51 o 
   1 -10   2        0.14       -1.45      1.81 o 
   2 -10   2       15.18       15.03      3.08 o 
   3 -10   2       16.29       16.11      3.26 o 
   4 -10   2       14.39       12.31      1.96 o 
   5 -10   2        7.61        6.14      1.83 o 
   6 -10   2       23.91       29.89      2.81 o 
   7 -10   2       20.12       20.48      2.99 o 
   8 -10   2        0.01        0.68      2.90 o 
   9 -10   2      134.25      132.42      6.01 o 
  10 -10   2        2.26        1.74      1.96 o 
  -6  -9   2       20.14       21.72      3.80 o 
  -5  -9   2      100.38      111.51      7.24 o 
  -4  -9   2        0.11        0.91      1.81 o 
  -3  -9   2       13.54       18.10      3.08 o 
  -2  -9   2       10.12        8.33      2.17 o 
  -1  -9   2       46.85       52.55      2.94 o 
   0  -9   2      364.38      372.99     10.55 o 
   1  -9   2      163.11      158.76      8.15 o 
   2  -9   2      129.04      131.43      7.42 o 
   3  -9   2      288.01      119.30      6.15 o 
   4  -9   2        0.93        0.26      1.13 o 
   5  -9   2       56.24       47.34      2.99 o 
   6  -9   2       53.46       43.72      3.13 o 
   7  -9   2       70.79       65.43      3.77 o 
   8  -9   2        1.07        3.59      2.90 o 
   9  -9   2        5.68       14.36      3.62 o 
  10  -9   2       11.78       11.22      3.26 o 
  -7  -8   2        0.01        0.54      2.35 o 
  -6  -8   2       13.67       17.56      3.44 o 
  -5  -8   2       11.97       10.32      2.72 o 
  -4  -8   2       15.98       11.22      2.53 o 
  -3  -8   2       23.66       20.46      2.90 o 
  -2  -8   2      216.32      244.02     10.68 o 
  -1  -8   2        0.05        0.21      0.95 o 
   0  -8   2     1150.84     1204.30     29.49 o 
   1  -8   2        1.84        1.59      0.82 o 
   2  -8   2      414.05      410.29     11.39 o 
   3  -8   2        3.37        1.33      1.99 o 
   4  -8   2      124.06      120.67      4.60 o 
   5  -8   2        5.62        5.52      1.54 o 
   6  -8   2        6.22        7.25      1.72 o 
   7  -8   2        4.65        2.96      1.60 o 
   8  -8   2      147.28      152.27      6.01 o 
   9  -8   2       54.74       50.16      3.80 o 
  10  -8   2        1.96        4.71      2.72 o 
  -8  -7   2        3.90        2.53      2.53 o 
  -7  -7   2        8.22        5.43      2.53 o 
  -6  -7   2       12.63        8.87      2.53 o 
  -5  -7   2       72.05       74.76      5.43 o 
  -4  -7   2       71.31       72.59      5.07 o 
  -3  -7   2      476.25      493.66     18.83 o 
  -2  -7   2      316.27      329.01      9.28 o 
  -1  -7   2       33.16       28.09      1.98 o 
   0  -7   2       11.63        8.47      0.95 o 
   1  -7   2       48.92       33.84      1.59 o 
   2  -7   2      319.23      368.47      8.02 o 
   3  -7   2       51.28       51.18      2.55 o 
   4  -7   2       54.67       61.20      2.94 o 
   5  -7   2       53.93       57.68      3.01 o 
   6  -7   2      109.42      101.11      4.22 o 
   7  -7   2        0.17       -1.15      1.15 o 
   8  -7   2      394.68      355.66     12.04 o 
   9  -7   2       66.76       53.04      4.89 o 
  10  -7   2       24.28       12.85      3.26 o 
  11  -7   2        1.04       -2.17      2.17 o 
  -8  -6   2       20.74       16.47      3.44 o 
  -7  -6   2       29.98       26.07      3.62 o 
  -6  -6   2      171.31      174.15      8.87 o 
  -5  -6   2        9.10       13.03      2.53 o 
  -4  -6   2       36.10       32.40      3.26 o 
  -3  -6   2       25.26       18.99      1.65 o 
  -2  -6   2      825.56      826.18     16.82 o 
  -1  -6   2       32.50       32.08      1.41 o 
   0  -6   2     1744.49     1819.82     35.78 o 
   1  -6   2       64.32       62.32      1.97 o 
   2  -6   2       11.21        9.53      0.78 o 
   3  -6   2       29.93       29.71      1.85 o 
   4  -6   2      101.78       94.32      3.58 o 
   5  -6   2        1.40        2.17      1.02 o 
   6  -6   2       43.93       41.55      2.56 o 
   7  -6   2        0.72        1.09      1.21 o 
   8  -6   2       13.04       13.77      1.98 o 
   9  -6   2        0.26       -1.63      1.63 o 
  10  -6   2        6.76        6.34      2.90 o 
  11  -6   2        1.08        0.00      2.72 o 
  -9  -5   2        8.69        7.97      2.90 o 
  -8  -5   2        0.28       -0.72      1.81 o 
  -7  -5   2        0.29       -1.45      1.63 o 
  -6  -5   2        7.09        6.88      2.35 o 
  -5  -5   2      396.87      385.22     15.21 o 
  -4  -5   2      131.48      124.98      4.20 o 
  -3  -5   2      584.51      577.14     12.20 o 
  -2  -5   2      473.32      515.69     10.66 o 
  -1  -5   2       10.43       11.98      1.08 o 
   0  -5   2      174.35      165.78      4.02 o 
   1  -5   2      527.43      495.32     10.16 o 
   2  -5   2      415.05      371.87     18.85 o 
   3  -5   2       82.31       71.14      2.75 o 
   4  -5   2      283.31      265.78      7.61 o 
   5  -5   2      123.04      126.77      4.40 o 
   6  -5   2       14.04       11.87      1.52 o 
   7  -5   2        1.32       -0.34      1.27 o 
   8  -5   2       27.16       20.64      3.26 o 
   9  -5   2        0.26        0.00      2.17 o 
  10  -5   2       12.49       13.40      3.44 o 
  11  -5   2        0.13        0.18      2.72 o 
 -10  -4   2        4.22        7.97      2.90 o 
  -9  -4   2       27.47       27.15      3.98 o 
  -8  -4   2       64.34       70.24      5.43 o 
  -7  -4   2      110.11      108.25      6.52 o 
  -6  -4   2        9.61       11.30      1.54 o 
  -5  -4   2       26.56       25.69      1.78 o 
  -4  -4   2       52.49       50.82      1.37 o 
  -3  -4   2        5.49       13.10      0.66 o 
  -2  -4   2     1274.98     1272.41     21.65 o 
  -1  -4   2        0.97        2.51      0.59 o 
   0  -4   2      545.14      470.67      9.54 o 
   1  -4   2      739.95      737.52     14.65 o 
   2  -4   2       13.79       11.11      1.45 o 
   3  -4   2     1469.23     1526.32     37.41 o 
   4  -4   2      877.21      950.92     23.85 o 
   5  -4   2      256.73      286.98      8.11 o 
   6  -4   2      128.63      163.62      5.28 o 
   7  -4   2      323.79      325.79      9.38 o 
   8  -4   2      109.30      104.09      6.52 o 
   9  -4   2      141.53      148.44      8.69 o 
  10  -4   2       89.92      106.81      7.42 o 
  11  -4   2        4.24        7.42      3.26 o 
 -11  -3   2        5.87        7.97      3.08 o 
 -10  -3   2       54.15       56.84      5.07 o 
  -9  -3   2        5.41        4.16      2.17 o 
  -8  -3   2       40.73       49.96      4.53 o 
  -7  -3   2      285.20      277.72      9.96 o 
  -6  -3   2       20.89       21.13      1.90 o 
  -5  -3   2      747.67      706.99     17.98 o 
  -4  -3   2      198.16      188.95      4.35 o 
  -3  -3   2      266.12      257.49      5.60 o 
  -2  -3   2      756.10      779.87     13.46 o 
  -1  -3   2      482.42      496.04      9.96 o 
   0  -3   2      275.33      270.22      4.84 o 
   1  -3   2     6212.98     6078.78    117.20 o 
   2  -3   2       51.41       64.62      1.62 o 
   3  -3   2     1263.97     1283.35     25.14 o 
   4  -3   2     1055.53     1117.69     22.07 o 
   5  -3   2       26.81       17.78      1.76 o 
   6  -3   2      160.96      175.40      4.23 o 
   7  -3   2      655.28      649.34     25.34 o 
   8  -3   2      168.23      184.65      9.59 o 
   9  -3   2      183.68      188.81     10.14 o 
  10  -3   2       21.31       22.09      3.80 o 
  11  -3   2        3.48       -1.09      2.35 o 
 -10  -2   2       44.21       45.62      4.71 o 
  -9  -2   2        7.94        8.54      1.72 o 
  -8  -2   2      201.35      209.98      6.88 o 
  -7  -2   2      420.36      435.78     11.96 o 
  -6  -2   2      283.53      301.37     12.31 o 
  -5  -2   2       28.23       33.21      1.38 o 
  -4  -2   2     1242.40     1308.27     25.79 o 
  -3  -2   2      295.00      289.05      6.13 o 
  -2  -2   2     6379.39     6424.90    123.88 o 
  -1  -2   2     5563.20     5796.19    169.89 o 
   0  -2   2      168.19      192.89      4.86 o 
   1  -2   2     1783.14     1840.75     30.67 o 
   2  -2   2     2672.01     2932.94     56.71 o 
   3  -2   2       63.69       71.96      1.84 o 
   4  -2   2      593.82      642.57     22.51 o 
   5  -2   2      879.03     1053.72     35.30 o 
   6  -2   2       70.56       90.06     13.67 o 
   7  -2   2       83.69      101.47      9.32 o 
   8  -2   2      446.98      476.28     19.73 o 
   9  -2   2      131.67      133.96      7.97 o 
  10  -2   2       39.71       33.67      4.53 o 
  11  -2   2        1.47        3.80      2.72 o 
 -10  -1   2       54.74       62.82      5.07 o 
  -9  -1   2      279.57      322.90      9.85 o 
  -8  -1   2       15.67       20.76      2.22 o 
  -7  -1   2       86.63      110.76      5.97 o 
  -6  -1   2        4.75        6.37      2.08 o 
  -5  -1   2     1382.35     1394.39     27.49 o 
  -4  -1   2      123.19      143.82      3.45 o 
  -3  -1   2     1000.14     1103.95     21.65 o 
  -2  -1   2      107.19      100.56      2.30 o 
  -1  -1   2      801.39      741.78     14.59 o 
   0  -1   2      216.39      195.00      3.41 o 
   1  -1   2      991.83      998.31     26.79 o 
   2  -1   2      522.10      509.47     12.71 o 
   3  -1   2       16.14       17.17      1.36 o 
   4  -1   2       15.55       23.26      2.08 o 
   5  -1   2      536.47      643.09     75.40 o 
   6  -1   2      168.19      171.25      8.33 o 
   7  -1   2       12.19       14.81      1.64 o 
   8  -1   2       31.69       36.21      4.16 o 
   9  -1   2       16.46       15.93      3.26 o 
  10  -1   2        1.38        0.18      2.35 o 
  11  -1   2        0.01        0.91      2.53 o 
 -11   0   2        0.29        1.09      2.17 o 
 -10   0   2        4.91        7.60      2.72 o 
  -9   0   2        4.77        5.25      2.53 o 
  -8   0   2        0.15        0.24      1.36 o 
  -7   0   2      121.02      115.65      4.89 o 
  -6   0   2      124.49      123.07      3.45 o 
  -5   0   2      341.38      360.29     12.90 o 
  -4   0   2        1.53        8.22      0.69 o 
  -3   0   2      353.23      350.36     10.09 o 
  -2   0   2     3522.81     4008.61     77.46 o 
  -1   0   2      436.77      399.81      6.87 o 
   0   0   2      252.80      231.83      4.84 o 
   1   0   2      800.83      846.29     14.48 o 
   2   0   2       87.83      107.83      2.58 o 
   3   0   2      578.58      692.21     17.25 o 
   4   0   2     1204.85     1975.36     69.88 o 
   5   0   2       12.22       16.18      1.47 o 
   6   0   2      326.24      514.66     20.27 o 
   7   0   2        4.03       10.56      3.62 o 
   8   0   2      149.79      250.11     15.12 o 
   9   0   2       28.31       48.88      3.13 o 
  10   0   2       13.30       17.92      3.44 o 
  11   0   2        3.02        9.96      3.26 o 
 -12   1   2       24.72       30.96      4.89 o 
 -11   1   2       25.46       32.40      4.71 o 
 -10   1   2        7.88        7.24      2.72 o 
  -9   1   2       36.47       31.50      3.98 o 
  -8   1   2      241.31      249.27     11.40 o 
  -7   1   2       96.69       99.00      3.04 o 
  -6   1   2      627.28      646.48     13.39 o 
  -5   1   2     1672.28     1852.26     36.35 o 
  -4   1   2       47.93       41.68      1.49 o 
  -3   1   2      105.18      116.25      2.81 o 
  -2   1   2      138.03      140.02      2.68 o 
  -1   1   2      250.23      252.76      5.28 o 
   0   1   2      436.82      341.12     22.26 o 
   1   1   2      446.17      459.48      9.26 o 
   2   1   2      328.58      303.23      6.95 o 
   3   1   2      541.09      611.25     52.32 o 
   4   1   2      532.37      688.57     57.57 o 
   5   1   2     1439.72     1977.26    191.98 o 
   6   1   2        8.60       12.56      1.66 o 
   7   1   2      153.22      193.01     18.56 o 
   8   1   2        0.01        0.60      1.21 o 
   9   1   2       34.81       59.27      3.46 o 
  10   1   2       10.90       13.70      2.24 o 
  11   1   2       63.02       98.48      7.06 o 
 -12   2   2        0.03        0.91      2.90 o 
 -11   2   2        1.66        0.54      2.90 o 
 -10   2   2       11.25       10.68      3.08 o 
  -9   2   2      146.84      121.47      7.24 o 
  -8   2   2        1.60        1.63      1.81 o 
  -7   2   2      194.53      200.86      6.38 o 
  -6   2   2      158.31      162.85      4.09 o 
  -5   2   2      335.04      315.74      6.87 o 
  -4   2   2      732.80      713.49     14.42 o 
  -3   2   2      825.49      797.06     15.93 o 
  -2   2   2      414.65      430.34      8.83 o 
  -1   2   2      750.37      724.58     14.51 o 
   0   2   2       35.06       27.17      3.20 o 
   1   2   2       11.13       15.50      1.08 o 
   2   2   2      924.70      897.72     17.82 o 
   3   2   2       35.71       34.60      1.46 o 
   4   2   2      740.43      718.78     15.07 o 
   5   2   2        7.29       10.47      1.47 o 
   6   2   2       36.80       44.15      2.56 o 
   7   2   2       14.70       23.98      2.37 o 
   8   2   2      217.65      240.76      7.94 o 
   9   2   2        7.39        7.96      1.85 o 
  10   2   2       43.14       44.30      2.88 o 
 -12   3   2       16.77       19.37      4.53 o 
 -11   3   2       13.04       14.30      3.62 o 
 -10   3   2       44.36       30.59      4.34 o 
  -9   3   2       41.44       35.84      4.34 o 
  -8   3   2       17.44       13.65      3.62 o 
  -7   3   2      426.58      433.11     12.08 o 
  -6   3   2      533.42      510.91     13.81 o 
  -5   3   2      828.58      842.91     17.09 o 
  -4   3   2      516.17      552.88     11.38 o 
  -3   3   2      517.81      524.64     10.77 o 
  -2   3   2       10.14       20.92      0.96 o 
  -1   3   2       81.31       98.15      3.36 o 
   0   3   2       38.41       51.87      3.56 o 
   1   3   2       10.64       19.57      1.08 o 
   2   3   2      121.88      126.39      3.20 o 
   3   3   2      105.59      107.72      3.80 o 
   4   3   2      204.40      221.84      6.78 o 
   5   3   2      440.24      435.40      9.86 o 
   6   3   2      502.89      488.56     12.24 o 
   7   3   2       18.91       22.51      1.99 o 
   8   3   2        4.27        2.29      1.29 o 
   9   3   2        7.00       10.05      1.69 o 
  10   3   2       98.51      110.95      5.24 o 
 -12   4   2        2.55        1.63      2.90 o 
 -11   4   2        3.23        1.81      2.53 o 
 -10   4   2       38.44       30.23      4.34 o 
  -9   4   2      129.36      140.26      6.15 o 
  -8   4   2      271.79      259.95      8.31 o 
  -7   4   2       10.37       14.20      1.92 o 
  -6   4   2       22.63       26.39      2.18 o 
  -5   4   2        9.77       15.06      1.81 o 
  -4   4   2      298.24      279.85      6.22 o 
  -3   4   2     1481.39     1514.00     29.87 o 
  -2   4   2      392.36      420.96      8.89 o 
  -1   4   2      154.49      129.92      3.32 o 
   0   4   2      409.53      403.01      8.63 o 
   1   4   2        0.23        0.00      0.59 o 
   2   4   2      920.90      934.38     18.87 o 
   3   4   2      831.61      825.63     21.04 o 
   4   4   2       26.60       25.10      5.88 o 
   5   4   2      148.16      137.58      5.05 o 
   6   4   2      101.23      101.11      6.06 o 
   7   4   2        1.19        1.59      1.47 o 
   8   4   2      111.50      103.37      4.80 o 
   9   4   2       42.41       40.91      5.07 o 
 -11   5   2        2.26        4.34      2.53 o 
 -10   5   2       15.71       13.21      3.26 o 
  -9   5   2        0.25        0.12      1.60 o 
  -8   5   2        0.06       -0.48      1.39 o 
  -7   5   2      203.62      199.75      6.85 o 
  -6   5   2      473.74      471.20     13.24 o 
  -5   5   2      549.32      524.92     18.19 o 
  -4   5   2      142.61      127.18      4.67 o 
  -3   5   2       82.89       83.29      2.52 o 
  -2   5   2       85.94       99.50      2.85 o 
  -1   5   2      261.71      245.57      5.69 o 
   0   5   2      494.87      493.91     10.54 o 
   1   5   2        2.40        2.48      0.79 o 
   2   5   2      691.72      665.85     17.27 o 
   3   5   2      793.67      755.08     19.57 o 
   4   5   2      125.36      120.18      4.60 o 
   5   5   2      144.80      138.03      5.24 o 
   6   5   2        0.01       -0.54      1.81 o 
   7   5   2        0.00        2.70      2.53 o 
   8   5   2        6.53       12.49      3.26 o 
 -11   6   2       23.95       16.65      3.98 o 
 -10   6   2        2.58        2.85      2.17 o 
  -9   6   2       18.80       20.60      2.55 o 
  -8   6   2        7.39        7.79      2.17 o 
  -7   6   2      319.19      313.94      9.79 o 
  -6   6   2      176.77      161.13      5.89 o 
  -5   6   2      941.68      890.09     23.23 o 
  -4   6   2      159.23      148.98      5.37 o 
  -3   6   2      325.75      316.17      9.34 o 
  -2   6   2        0.43        0.33      0.60 o 
  -1   6   2      394.52      406.69      9.00 o 
   0   6   2       61.79       66.26      2.42 o 
   1   6   2        0.02       -0.79      0.79 o 
   2   6   2        2.56        3.32      1.36 o 
   3   6   2        2.38        1.31      1.13 o 
   4   6   2        1.16        1.99      1.41 o 
   5   6   2        2.55        0.53      1.34 o 
   6   6   2      163.04      162.02      9.05 o 
   7   6   2        6.49        2.35      2.53 o 
 -10   7   2        4.17        6.05      2.11 o 
  -9   7   2       27.44       24.40      2.99 o 
  -8   7   2       88.70       85.47      4.41 o 
  -7   7   2       58.65       57.94      3.45 o 
  -6   7   2      110.63      107.93      4.73 o 
  -5   7   2      126.94      128.54      5.12 o 
  -4   7   2       17.43       15.65      1.98 o 
  -3   7   2        0.00       -1.17      1.17 o 
  -2   7   2      122.97      120.23      4.73 o 
  -1   7   2        3.66        4.60      1.02 o 
   0   7   2       13.72       11.12      1.29 o 
   1   7   2        6.09        4.11      1.34 o 
   2   7   2        4.71        1.94      1.17 o 
   3   7   2      164.93      170.66      6.02 o 
   4   7   2        8.14       10.58      2.62 o 
   5   7   2       30.42       28.42      3.98 o 
   6   7   2        0.66        2.72      2.35 o 
 -10   8   2       38.98       37.40      5.34 o 
  -9   8   2        3.87        2.26      2.26 o 
  -8   8   2        2.87        1.53      2.62 o 
  -7   8   2       37.28       37.25      3.19 o 
  -6   8   2       11.52        9.81      2.11 o 
  -5   8   2      167.87      172.29      6.40 o 
  -4   8   2       73.88       69.03      3.71 o 
  -3   8   2      228.54      254.61      8.26 o 
  -2   8   2       67.93       55.29      3.25 o 
  -1   8   2       10.81        9.68      1.85 o 
   0   8   2       53.21       56.09      3.80 o 
   1   8   2        1.86        4.13      1.43 o 
   2   8   2      102.12       99.03      4.35 o 
   3   8   2       17.37       17.56      3.08 o 
   4   8   2        2.56        0.91      1.99 o 
   5   8   2        1.81       -1.27      2.17 o 
  -9   9   2        3.08        2.42      2.04 o 
  -8   9   2       35.54       42.94      6.88 o 
  -7   9   2        9.06        7.61      2.24 o 
  -6   9   2      194.94      192.96      7.36 o 
  -5   9   2       47.55       47.08      3.35 o 
  -4   9   2       17.23       18.00      2.47 o 
  -3   9   2        2.20        2.09      1.70 o 
  -2   9   2        0.51        3.53      1.83 o 
  -1   9   2        7.58        6.92      1.91 o 
   0   9   2        0.22       -1.99      1.99 o 
   1   9   2       15.14       16.11      2.90 o 
   2   9   2       46.56       42.90      4.53 o 
   3   9   2      128.84      144.46      8.33 o 
   4   9   2        5.88        4.89      2.72 o 
  -8  10   2       17.71       15.82      2.78 o 
  -7  10   2        0.52       -0.86      1.83 o 
  -6  10   2       49.64       55.96      3.94 o 
  -5  10   2       33.73       40.26      3.56 o 
  -4  10   2       12.17       13.50      2.37 o 
  -3  10   2       19.21       22.17      2.75 o 
  -2  10   2        5.94        4.91      2.62 o 
  -1  10   2        0.01       -1.45      2.17 o 
   2  10   2       12.19       17.74      3.44 o 
  -6  11   2        0.17        2.90      2.90 o 
  -5  11   2        6.67        3.68      2.29 o 
  -4  11   2        2.47        1.54      2.04 o 
  -3  11   2        0.86       -0.29      1.96 o 
  -2  11   2        2.20        2.72      3.44 o 
   1 -13   3        3.12        4.71      3.26 o 
   2 -13   3        6.88        4.34      3.26 o 
   3 -13   3        4.02        7.42      3.44 o 
   4 -13   3       43.51       52.50      6.15 o 
   1 -12   3        0.63        1.45      2.72 o 
   2 -12   3       50.71       67.52      6.15 o 
   3 -12   3       19.66       18.10      3.98 o 
   4 -12   3        0.16       -1.45      2.53 o 
   5 -12   3       25.00       27.15      4.53 o 
   6 -12   3        0.04        4.53      2.90 o 
   7 -12   3       18.70       22.27      4.53 o 
  -4 -11   3        2.49        3.08      2.53 o 
  -3 -11   3        5.91        6.70      2.72 o 
  -2 -11   3        0.53       -1.81      1.81 o 
   0 -11   3       12.71       13.03      3.26 o 
   1 -11   3        0.01        1.81      2.53 o 
   2 -11   3       67.12       75.85      5.97 o 
   3 -11   3       25.84       28.78      4.16 o 
   4 -11   3       20.18       23.71      3.80 o 
   5 -11   3      102.00      123.28      7.97 o 
   6 -11   3       23.47       32.58      4.34 o 
   7 -11   3        0.05       -0.62      1.60 o 
   8 -11   3       10.23        9.51      3.35 o 
   9 -11   3       10.77        7.65      2.29 o 
  -5 -10   3       49.62       49.96      5.25 o 
  -4 -10   3       17.02       11.95      2.90 o 
  -3 -10   3       12.52        8.15      2.53 o 
  -2 -10   3       32.62       33.13      3.80 o 
  -1 -10   3        0.55        0.02      1.17 o 
   0 -10   3       15.98       21.00      3.26 o 
   1 -10   3       31.53       34.40      3.98 o 
   2 -10   3      122.79      125.81      7.42 o 
   3 -10   3        7.33       11.22      2.90 o 
   4 -10   3        1.81        1.63      1.99 o 
   5 -10   3        5.77        4.92      1.65 o 
   6 -10   3       22.98       23.05      2.55 o 
   7 -10   3       14.82        7.18      1.98 o 
   8 -10   3       10.70        9.36      2.18 o 
   9 -10   3        0.49        1.82      1.91 o 
  10 -10   3       18.11       15.39      3.80 o 
  -6  -9   3       32.42       40.73      4.89 o 
  -5  -9   3       59.20       60.46      5.25 o 
  -4  -9   3        0.59        1.63      1.81 o 
  -3  -9   3        0.39        0.54      1.81 o 
  -2  -9   3      466.76      505.06     19.55 o 
  -1  -9   3        3.75        1.09      1.21 o 
   0  -9   3       97.83       99.01      4.15 o 
   1  -9   3      309.80      326.21     13.76 o 
   2  -9   3      120.61      113.50      6.52 o 
   3  -9   3        0.07        2.35      1.81 o 
   4  -9   3      369.56      374.00     15.57 o 
   5  -9   3       33.97       34.71      2.72 o 
   6  -9   3      310.07      315.75      9.92 o 
   7  -9   3       12.15        8.55      1.92 o 
   8  -9   3        0.02       -0.09      1.54 o 
   9  -9   3       36.27       29.04      2.94 o 
  10  -9   3        5.84        9.41      3.08 o 
  -7  -8   3       17.21       15.57      3.44 o 
  -6  -8   3        4.28        3.62      2.53 o 
  -5  -8   3       95.73       95.04      6.34 o 
  -4  -8   3       15.37       17.38      3.08 o 
  -3  -8   3        2.31        1.45      1.81 o 
  -2  -8   3        3.74        2.08      0.93 o 
  -1  -8   3      175.95      177.21      5.76 o 
   0  -8   3      153.96      153.30      5.17 o 
   1  -8   3      230.67      239.92      7.01 o 
   2  -8   3      382.72      370.55     10.37 o 
   3  -8   3       66.23       72.94      3.25 o 
   4  -8   3       11.98       10.72      1.65 o 
   5  -8   3      103.71      114.15      4.54 o 
   6  -8   3        7.69        4.62      1.54 o 
   7  -8   3        0.59        0.62      1.90 o 
   8  -8   3        2.96        0.63      1.54 o 
   9  -8   3       47.09       40.01      4.89 o 
  10  -8   3       46.07       32.22      4.53 o 
  -8  -7   3       97.60      108.43      7.42 o 
  -7  -7   3        9.26        6.52      2.53 o 
  -6  -7   3       42.08       42.36      4.34 o 
  -5  -7   3       82.49       78.20      5.43 o 
  -4  -7   3        5.66        6.88      2.17 o 
  -3  -7   3        2.07        0.00      1.08 o 
  -2  -7   3       24.02       18.46      2.53 o 
  -1  -7   3      214.81      220.08      7.06 o 
   0  -7   3        0.01        0.60      0.74 o 
   1  -7   3      731.30      795.26     16.22 o 
   2  -7   3     1028.70     1078.14     21.60 o 
   3  -7   3        0.01        0.19      0.82 o 
   4  -7   3      179.83      172.80      5.70 o 
   5  -7   3       12.20       10.47      1.54 o 
   6  -7   3        0.49        1.27      1.15 o 
   7  -7   3        3.11        2.53      1.34 o 
   8  -7   3       22.22       20.31      2.37 o 
   9  -7   3        5.81        3.26      2.35 o 
  10  -7   3       17.13       13.76      3.62 o 
  11  -7   3        0.02        0.18      2.72 o 
  -9  -6   3        6.53        7.78      2.90 o 
  -8  -6   3       21.57       20.46      3.62 o 
  -7  -6   3        0.79        3.62      2.17 o 
  -6  -6   3        0.06       -1.63      1.63 o 
  -5  -6   3       83.09       82.55      5.25 o 
  -4  -6   3        1.64       -0.36      1.27 o 
  -3  -6   3       43.78       43.55      2.24 o 
  -2  -6   3        3.87        0.72      0.63 o 
  -1  -6   3      622.87      613.23     12.61 o 
   0  -6   3      712.79      750.48     15.22 o 
   1  -6   3      113.15      110.61      2.88 o 
   2  -6   3      461.41      422.50      8.86 o 
   4  -6   3       30.30       30.34      1.92 o 
   5  -6   3      116.04      116.95      4.29 o 
   6  -6   3       22.01       16.75      1.78 o 
   7  -6   3       63.85       72.09      5.25 o 
   8  -6   3       33.27       30.59      3.80 o 
   9  -6   3       34.38       30.23      4.16 o 
  10  -6   3       15.22       11.77      3.62 o 
  11  -6   3        0.03       -1.09      2.53 o 
  -9  -5   3       11.17       10.68      3.08 o 
  -8  -5   3      152.08      150.43      8.51 o 
  -7  -5   3        0.53        1.99      1.81 o 
  -6  -5   3        0.42        1.45      1.63 o 
  -5  -5   3        1.77        1.27      1.45 o 
  -4  -5   3      220.73      233.10      5.39 o 
  -3  -5   3      116.73      126.12      3.31 o 
  -2  -5   3      384.30      382.20      8.08 o 
  -1  -5   3      106.09      115.18      2.50 o 
   0  -5   3      570.11      558.00     11.35 o 
   1  -5   3      182.87      210.35      4.69 o 
   2  -5   3      743.54      726.40     14.61 o 
   3  -5   3       28.17       30.16      1.21 o 
   4  -5   3      149.82      143.18      4.60 o 
   5  -5   3      256.06      284.98      8.18 o 
   6  -5   3       29.45       25.68      2.04 o 
   7  -5   3      408.65      374.11     10.68 o 
   8  -5   3       38.65       49.24      4.89 o 
   9  -5   3      113.75       97.39      6.70 o 
  10  -5   3        0.04        2.17      2.35 o 
  11  -5   3        1.42        7.97      3.26 o 
 -10  -4   3        0.53        4.34      2.53 o 
  -9  -4   3       16.18       16.29      3.44 o 
  -8  -4   3        1.84       -1.45      1.45 o 
  -7  -4   3       68.48       68.79      4.89 o 
  -6  -4   3       10.91       11.40      2.17 o 
  -5  -4   3      175.60      156.31      4.92 o 
  -4  -4   3        8.97        6.07      0.72 o 
  -3  -4   3      126.31      126.97      2.66 o 
  -2  -4   3        3.87        4.35      0.94 o 
  -1  -4   3     1452.04     1416.30     33.53 o 
   0  -4   3      121.15      118.49      2.44 o 
   1  -4   3     2240.71     2173.15     36.58 o 
   2  -4   3      170.81      177.47      3.95 o 
   3  -4   3       28.01       34.12      0.95 o 
   4  -4   3      217.10      231.60      5.10 o 
   5  -4   3       26.50       25.96      1.20 o 
   6  -4   3       28.86       25.85      1.87 o 
   7  -4   3       33.23       40.73      4.16 o 
   8  -4   3      248.16      229.00     11.22 o 
   9  -4   3        1.12        3.80      2.35 o 
  10  -4   3       28.15       31.68      4.53 o 
  11  -4   3        0.79        6.52      3.08 o 
 -11  -3   3        6.04        7.97      3.08 o 
 -10  -3   3       10.58       14.12      3.44 o 
  -9  -3   3       27.46       35.66      4.16 o 
  -8  -3   3       11.21        7.60      2.17 o 
  -7  -3   3        2.99        1.27      1.63 o 
  -6  -3   3       11.14        9.59      1.28 o 
  -5  -3   3        5.06        3.00      0.69 o 
  -4  -3   3     1176.82     1197.10     23.78 o 
  -3  -3   3      581.20      594.43     12.09 o 
  -2  -3   3     2255.15     2232.77     43.37 o 
  -1  -3   3       14.09       15.77      1.02 o 
   0  -3   3      308.15      305.10      7.68 o 
   1  -3   3     4695.82     4627.54    132.43 o 
   2  -3   3     1268.81     1213.44     23.47 o 
   3  -3   3      440.38      493.13     10.04 o 
   4  -3   3      788.64      819.51     16.47 o 
   5  -3   3        0.36        0.20      0.60 o 
   6  -3   3        6.68        6.60      1.07 o 
   7  -3   3      158.40      172.52      8.87 o 
   8  -3   3       53.84       47.79      4.89 o 
   9  -3   3        4.76        4.53      2.53 o 
  10  -3   3       48.42       41.82      5.07 o 
  11  -3   3        0.33        0.72      2.53 o 
 -10  -2   3        2.16        2.72      2.35 o 
  -9  -2   3        0.86        0.91      1.81 o 
  -8  -2   3        3.36        3.53      1.41 o 
  -7  -2   3      244.81      237.44      7.29 o 
  -6  -2   3       51.38       50.23      2.49 o 
  -5  -2   3      555.51      571.45     11.84 o 
  -4  -2   3      127.52      128.19      3.17 o 
  -3  -2   3       79.78       91.24      2.33 o 
  -2  -2   3      119.07      114.13      2.64 o 
  -1  -2   3    12114.97    12084.36    292.09 o 
   0  -2   3     4935.31     4755.81     80.14 o 
   1  -2   3    17958.56    16876.55    727.71 o 
   2  -2   3        1.35       -0.24      0.24 o 
   3  -2   3       21.91       38.65      1.64 o 
   4  -2   3      123.49      140.05      3.37 o 
   5  -2   3      676.49      709.48     27.15 o 
   6  -2   3       19.17       29.87      2.04 o 
   7  -2   3       52.89       71.38      3.26 o 
   8  -2   3       53.66       47.61      4.53 o 
   9  -2   3        1.71        2.35      2.17 o 
  10  -2   3       71.91       75.13      6.15 o 
  11  -2   3       17.27       18.10      3.98 o 
  -9  -1   3      307.35      311.15      9.52 o 
  -8  -1   3      120.61      117.23      4.71 o 
  -7  -1   3      154.99      154.88      5.24 o 
  -6  -1   3      475.83      467.08      9.95 o 
  -5  -1   3        8.49       12.00      0.97 o 
  -4  -1   3      522.94      468.09      9.71 o 
  -3  -1   3      898.52      948.06     18.80 o 
  -2  -1   3        2.19        0.08      0.34 o 
  -1  -1   3     1828.06     1740.58     44.93 o 
   0  -1   3    13522.11    12992.59    249.57 o 
   1  -1   3       48.62       29.81      1.21 o 
   2  -1   3     3340.39     3255.48     62.94 o 
   3  -1   3        1.55        0.37      0.39 o 
   4  -1   3      229.29      219.06     12.17 o 
   5  -1   3      164.70      204.75     25.71 o 
   6  -1   3       77.57       77.30      8.42 o 
   7  -1   3       94.07       91.60      5.79 o 
   8  -1   3      200.29      205.70     21.09 o 
   9  -1   3        5.44        9.41      2.90 o 
  10  -1   3        4.82        8.51      3.08 o 
  11  -1   3       59.18       77.30      6.34 o 
 -11   0   3        0.47        2.72      2.72 o 
 -10   0   3        6.30        9.59      2.90 o 
  -9   0   3       33.20       32.04      4.16 o 
  -8   0   3      201.31      156.97     25.52 o 
  -7   0   3     1024.50     1018.77     20.70 o 
  -6   0   3      169.00      165.39      4.20 o 
  -5   0   3        6.51        5.24      0.72 o 
  -4   0   3      298.47      314.85      6.79 o 
  -3   0   3     8316.50     8788.17    169.22 o 
  -2   0   3      939.11      894.30     17.68 o 
  -1   0   3     2282.97     2320.37     45.03 o 
   0   0   3      272.71      238.17      5.05 o 
   1   0   3      705.26      721.05     14.27 o 
   2   0   3      595.76      600.55     10.57 o 
   3   0   3     1168.16     1177.02     23.17 o 
   4   0   3        8.35        7.58      2.53 o 
   5   0   3      714.87      784.83     19.92 o 
   6   0   3       19.15       22.12      1.91 o 
   7   0   3        9.79        8.99      1.60 o 
   8   0   3       61.03       93.49      4.09 o 
   9   0   3       29.90       32.43      2.73 o 
  10   0   3       35.05       28.78      4.16 o 
 -12   1   3        8.20       12.13      3.80 o 
 -11   1   3       29.74       24.80      4.34 o 
 -10   1   3       41.08       28.06      3.98 o 
  -9   1   3      110.60       99.38      6.34 o 
  -8   1   3       23.96       21.18      3.26 o 
  -7   1   3      304.96      318.37      7.33 o 
  -6   1   3        7.71        9.58      1.01 o 
  -5   1   3       21.51       22.19      1.56 o 
  -4   1   3       56.86       34.70      1.41 o 
  -3   1   3       83.31       76.92      3.80 o 
  -2   1   3        9.74        7.87      0.52 o 
  -1   1   3        1.24        0.79      0.53 o 
   0   1   3      920.05      861.40     17.09 o 
   1   1   3      427.82      390.74      8.11 o 
   2   1   3      663.29      571.34     10.14 o 
   3   1   3       80.32       69.24      2.16 o 
   4   1   3       67.33       60.55      2.16 o 
   5   1   3        0.34       -0.07      0.91 o 
   6   1   3      109.69       99.99      3.96 o 
   7   1   3       62.81       63.83      3.26 o 
   8   1   3       82.77       90.22      4.16 o 
   9   1   3        7.24        2.21      1.47 o 
  10   1   3        4.11        3.62      1.79 o 
 -12   2   3        9.99       13.94      4.16 o 
 -11   2   3        1.59        0.18      2.35 o 
 -10   2   3       16.25       12.67      3.08 o 
  -9   2   3       15.42       14.84      3.08 o 
  -8   2   3       50.39       51.41      2.94 o 
  -7   2   3       45.40       50.33      2.75 o 
  -6   2   3        0.14        0.24      0.56 o 
  -5   2   3        7.00       12.95      2.75 o 
  -4   2   3       11.72       14.64      1.10 o 
  -3   2   3     1029.24     1037.05     17.67 o 
  -2   2   3      196.19      183.66      4.19 o 
  -1   2   3     6522.94     6534.08    126.14 o 
   0   2   3      457.06      463.70      9.60 o 
   1   2   3     1023.44      986.67     19.63 o 
   2   2   3       30.99       37.09      1.41 o 
   3   2   3       60.07       42.35      2.26 o 
   4   2   3        1.08       -0.66      0.66 o 
   5   2   3       59.77       48.86      2.16 o 
   6   2   3        3.56        1.43      0.97 o 
   7   2   3       16.26       13.85      1.60 o 
   8   2   3       62.95       59.02      2.86 o 
   9   2   3       10.67       10.11      2.08 o 
  10   2   3       38.54       36.29      2.75 o 
 -12   3   3        4.22        3.26      3.08 o 
 -11   3   3       10.86        8.33      3.08 o 
 -10   3   3        1.71        1.27      2.17 o 
  -9   3   3        0.04        0.18      1.99 o 
  -8   3   3        0.00        0.91      1.21 o 
  -7   3   3      195.37      182.44      6.14 o 
  -6   3   3      108.39      101.97      4.10 o 
  -5   3   3       86.37       71.74      2.26 o 
  -4   3   3      713.33      697.92     14.28 o 
  -3   3   3       38.44       43.54      1.81 o 
  -2   3   3      151.57      153.92      3.77 o 
  -1   3   3     3704.67     4127.50     80.03 o 
   0   3   3     1261.32     1163.51     52.81 o 
   1   3   3      560.05      566.50     11.76 o 
   2   3   3      678.16      611.10     12.63 o 
   3   3   3       33.18       34.63      2.11 o 
   4   3   3      112.77      109.71      4.16 o 
   5   3   3        5.85        2.72      1.99 o 
   6   3   3      205.63      186.93      5.26 o 
   7   3   3        4.50        1.76      1.35 o 
   8   3   3        4.45        2.26      1.39 o 
   9   3   3       33.71       36.31      2.64 o 
 -11   4   3        1.62        0.91      2.53 o 
 -10   4   3       16.28        9.23      3.08 o 
  -9   4   3       31.50       21.18      2.47 o 
  -8   4   3      180.52      162.41      6.34 o 
  -7   4   3       59.36       49.10      3.01 o 
  -6   4   3       98.16       92.37      3.97 o 
  -5   4   3      190.07      186.80      6.14 o 
  -4   4   3      907.72      846.71     14.73 o 
  -3   4   3     1119.80     1067.56     21.45 o 
  -2   4   3        8.86        3.60      1.49 o 
  -1   4   3     1019.79      983.07     19.86 o 
   0   4   3        3.12        1.13      0.69 o 
   1   4   3      114.49      112.44      3.24 o 
   2   4   3      132.60      128.41      4.47 o 
   3   4   3      254.93      237.57      9.78 o 
   4   4   3      192.29      189.27      7.87 o 
   5   4   3       35.32       35.21      2.69 o 
   6   4   3       13.62       15.46      3.62 o 
   7   4   3       31.07       37.32      3.07 o 
   8   4   3        8.61       12.04      2.18 o 
   9   4   3       17.01       19.55      3.80 o 
 -11   5   3       21.14       17.74      3.98 o 
 -10   5   3        1.33        2.90      2.53 o 
  -9   5   3       12.18       12.77      2.72 o 
  -8   5   3       69.43       78.05      4.80 o 
  -7   5   3        3.03        5.73      1.60 o 
  -6   5   3      412.87      397.45     11.58 o 
  -5   5   3      181.12      182.37      6.21 o 
  -4   5   3      501.41      476.77     15.21 o 
  -3   5   3      207.76      200.28      4.92 o 
  -2   5   3       18.80       24.19      1.45 o 
  -1   5   3      180.99      169.57      5.34 o 
   0   5   3      207.67      200.96      8.66 o 
   1   5   3        0.28       -0.59      0.77 o 
   2   5   3      233.99      225.99      6.97 o 
   3   5   3       41.58       37.40      2.43 o 
   4   5   3        0.02       -1.04      1.04 o 
   5   5   3       50.47       50.12      3.17 o 
   6   5   3      158.80      149.97      5.82 o 
   7   5   3       29.46       32.77      3.07 o 
 -11   6   3        1.16       -0.72      2.72 o 
 -10   6   3       11.57       12.50      2.43 o 
  -9   6   3       91.79       92.04      4.67 o 
  -8   6   3      114.83      111.60      4.99 o 
  -7   6   3        3.96        1.43      1.52 o 
  -6   6   3      493.91      443.10     12.86 o 
  -5   6   3      336.88      333.22     10.11 o 
  -4   6   3        0.81       -1.52      1.99 o 
  -3   6   3      244.76      250.92      7.94 o 
  -2   6   3      284.20      302.11      7.11 o 
  -1   6   3      333.89      352.30      8.09 o 
   0   6   3       10.58       12.06      1.29 o 
   1   6   3      121.44      105.23      4.15 o 
   2   6   3       47.61       48.32      2.75 o 
   3   6   3      231.82      228.30      7.42 o 
   4   6   3        0.07       -0.50      1.26 o 
   5   6   3       20.03       18.07      2.72 o 
   6   6   3        0.31        0.12      1.99 o 
 -10   7   3        1.61        3.71      2.18 o 
  -9   7   3       68.89       61.19      3.97 o 
  -8   7   3       19.21       25.47      2.81 o 
  -7   7   3        0.31       -0.94      1.43 o 
  -6   7   3      158.27      162.00      6.21 o 
  -5   7   3        8.31        9.19      1.91 o 
  -4   7   3      271.27      256.04      8.32 o 
  -3   7   3        0.04       -0.48      1.26 o 
  -2   7   3       36.11       24.94      3.17 o 
  -1   7   3      144.31      156.03      4.43 o 
   0   7   3      134.06      112.57      8.93 o 
   1   7   3      222.52      240.75      7.60 o 
   2   7   3       30.62       34.16      6.15 o 
   3   7   3        1.10       -0.54      1.34 o 
   4   7   3       49.12       46.67      6.15 o 
   5   7   3        1.63        4.71      2.53 o 
 -10   8   3        0.99        0.00      3.08 o 
  -9   8   3        5.64        2.97      1.98 o 
  -8   8   3        1.03       -1.20      1.65 o 
  -7   8   3       19.45       17.96      4.07 o 
  -6   8   3       20.15       22.85      2.68 o 
  -5   8   3       15.03       11.18      2.62 o 
  -4   8   3      246.72      228.88      9.05 o 
  -3   8   3       12.54       17.10      2.29 o 
  -2   8   3      178.51      176.21      6.46 o 
  -1   8   3       26.78       29.79      2.75 o 
   0   8   3       31.25       30.53      2.52 o 
   1   8   3        0.47        0.52      1.54 o 
   2   8   3        8.47        7.82      1.96 o 
   3   8   3       21.52       17.41      2.49 o 
   4   8   3        0.19        2.72      2.35 o 
  -8   9   3        3.52        3.17      2.18 o 
  -7   9   3        7.28        9.84      2.37 o 
  -6   9   3        4.02        1.13      1.91 o 
  -5   9   3        1.04        1.40      1.74 o 
  -4   9   3       46.14       38.16      3.32 o 
  -3   9   3       40.73       45.42      3.52 o 
  -2   9   3       10.18       11.52      2.37 o 
  -1   9   3       87.72       86.89      6.15 o 
   0   9   3       16.37       19.01      3.62 o 
   1   9   3       11.51       15.25      2.29 o 
   2   9   3        0.33        0.00      2.17 o 
   3   9   3        2.90        3.80      2.35 o 
  -7  10   3       37.54       46.52      5.61 o 
  -6  10   3      116.48      134.12      9.32 o 
  -5  10   3      134.99      143.69      6.40 o 
  -4  10   3      135.38      140.44      6.27 o 
  -3  10   3       61.39       55.25      6.06 o 
  -2  10   3       78.08       92.63      4.99 o 
  -1  10   3        3.93       -2.35      2.35 o 
  -4  11   3       20.85       14.84      3.98 o 
  -3  11   3        5.40        8.83      2.81 o 
   1 -13   4        1.62        5.43      3.08 o 
   2 -13   4       16.54        9.78      3.62 o 
   3 -13   4        1.05       -2.53      2.53 o 
   4 -13   4       29.49       26.97      4.71 o 
   5 -13   4        1.57       10.14      3.62 o 
   0 -12   4        6.48        5.07      2.90 o 
   1 -12   4        1.07        6.52      3.08 o 
   2 -12   4       11.21       10.68      3.44 o 
   3 -12   4       19.52       29.87      4.34 o 
   4 -12   4        3.30        0.00      2.35 o 
   5 -12   4        0.54        2.35      2.72 o 
   6 -12   4        7.52        5.61      3.26 o 
   7 -12   4        8.85        9.78      3.44 o 
  -4 -11   4        1.40        1.99      2.17 o 
  -3 -11   4        0.08       -1.09      1.99 o 
  -2 -11   4        6.64        7.06      2.53 o 
  -1 -11   4        6.15        6.52      2.72 o 
   0 -11   4       26.64       34.58      4.16 o 
   1 -11   4        0.10        1.81      2.35 o 
   2 -11   4        0.65        0.54      2.35 o 
   3 -11   4        0.79        1.63      2.35 o 
   4 -11   4        4.21        2.35      2.17 o 
   5 -11   4        2.22       -0.54      2.17 o 
   6 -11   4        0.39        1.99      2.35 o 
   7 -11   4        0.15        2.90      2.53 o 
   8 -11   4       28.54       34.33      3.39 o 
   9 -11   4        4.07        3.41      2.17 o 
  -5 -10   4        4.94        7.42      2.90 o 
  -4 -10   4        0.61        1.09      2.17 o 
  -3 -10   4        8.30       10.32      2.90 o 
  -2 -10   4       56.37       58.83      4.71 o 
  -1 -10   4       12.63       12.71      1.91 o 
   0 -10   4        3.59        4.53      2.35 o 
   1 -10   4      117.77      124.18      7.24 o 
   2 -10   4        0.36        3.98      2.17 o 
   3 -10   4       17.12       20.09      3.26 o 
   4 -10   4       19.19       24.08      3.62 o 
   5 -10   4       74.60       79.11      5.79 o 
   6 -10   4       18.59       19.22      2.37 o 
   7 -10   4        7.83        8.53      1.98 o 
   8 -10   4       90.94      102.53     11.86 o 
   9 -10   4        6.44       11.83      2.62 o 
  10 -10   4        4.26        7.24      3.08 o 
  -6  -9   4       34.58       35.30      4.71 o 
  -5  -9   4       18.50       15.03      3.26 o 
  -4  -9   4        6.59        7.06      2.53 o 
  -3  -9   4       41.42       43.08      4.16 o 
  -2  -9   4       43.76       51.55      3.07 o 
  -1  -9   4      157.45      169.62      5.81 o 
   0  -9   4       79.45       85.14      4.80 o 
   1  -9   4       17.13       17.74      2.90 o 
   2  -9   4       31.30       31.32      3.62 o 
   3  -9   4      142.46      153.51      7.97 o 
   4  -9   4      745.45      760.49     20.22 o 
   5  -9   4       53.95       65.13      4.16 o 
   6  -9   4      336.93      329.60     10.24 o 
   7  -9   4        0.25        0.80      1.47 o 
   8  -9   4        9.74       13.14      2.18 o 
   9  -9   4        3.29        1.27      2.35 o 
  10  -9   4        9.83       11.04      3.44 o 
  -7  -8   4        6.32       -1.27      2.17 o 
  -6  -8   4        2.63       -0.54      1.99 o 
  -5  -8   4      210.07      197.86      9.78 o 
  -4  -8   4      179.06      188.09      9.23 o 
  -3  -8   4      111.29       98.48      5.79 o 
  -2  -8   4      228.21      243.61      7.36 o 
  -1  -8   4        1.96        0.72      1.63 o 
   0  -8   4       53.59       54.95      4.16 o 
   1  -8   4        9.28        6.38      1.45 o 
   2  -8   4       48.86       47.97      3.80 o 
   3  -8   4       65.34       64.72      2.99 o 
   4  -8   4      121.89      106.00      8.42 o 
   5  -8   4       16.92       20.97      2.53 o 
   6  -8   4       56.54       59.08      3.33 o 
   7  -8   4       22.43       25.89      2.43 o 
   8  -8   4       51.75       56.12      3.46 o 
   9  -8   4       10.05        8.51      2.90 o 
  10  -8   4        5.13        4.53      2.90 o 
  -8  -7   4       14.58       10.50      3.26 o 
  -7  -7   4       17.28       12.67      3.08 o 
  -6  -7   4      136.64      121.65      7.24 o 
  -5  -7   4      127.58      110.79      6.52 o 
  -4  -7   4       60.44       47.79      3.98 o 
  -3  -7   4       42.24       45.44      2.49 o 
  -2  -7   4        0.01       -0.09      0.90 o 
  -1  -7   4       95.87       93.05      3.52 o 
   0  -7   4      393.67      405.18     10.74 o 
   1  -7   4      210.92      227.97      6.57 o 
   2  -7   4     1294.00     1375.38     27.32 o 
   3  -7   4      181.57      174.81      5.57 o 
   4  -7   4      398.71      201.66      9.05 o 
   5  -7   4       96.34      104.97      4.16 o 
   6  -7   4       97.86      101.66      4.16 o 
   7  -7   4        0.03        0.06      1.13 o 
   8  -7   4        6.88        3.08      2.17 o 
   9  -7   4        4.11        2.72      2.35 o 
  10  -7   4       10.17        7.24      3.08 o 
  11  -7   4        9.84       14.84      3.80 o 
  -9  -6   4        6.95        7.06      3.08 o 
  -8  -6   4        0.04       -1.63      1.63 o 
  -7  -6   4       35.39       40.37      4.34 o 
  -6  -6   4      241.25      226.65     10.50 o 
  -5  -6   4        1.09       -0.18      1.45 o 
  -4  -6   4      494.30      488.24     10.45 o 
  -3  -6   4       69.71       58.62      4.23 o 
  -2  -6   4      152.46      124.59      3.41 o 
  -1  -6   4      383.92      376.97      8.19 o 
   0  -6   4      549.47      610.25     15.29 o 
   1  -6   4      635.88      637.20     13.02 o 
   2  -6   4      586.79      631.82     12.94 o 
   3  -6   4        2.55        0.25      0.58 o 
   4  -6   4        9.18       14.09      1.47 o 
   5  -6   4      156.88      163.56      5.43 o 
   6  -6   4       88.60       94.27      4.53 o 
   7  -6   4        9.91        9.73      1.57 o 
   8  -6   4       80.94       83.63      5.97 o 
   9  -6   4        0.09       -1.45      1.99 o 
  10  -6   4        0.38        1.09      2.53 o 
  11  -6   4       40.46       42.90      5.61 o 
 -10  -5   4        0.00       -1.99      1.99 o 
  -9  -5   4       17.89       16.65      3.44 o 
  -8  -5   4       28.58       24.98      3.62 o 
  -7  -5   4      254.96      242.76     11.04 o 
  -6  -5   4       44.19       36.02      3.62 o 
  -5  -5   4      182.39      150.07      7.42 o 
  -4  -5   4       10.27        9.96      1.45 o 
  -3  -5   4        0.86       -0.26      0.70 o 
  -2  -5   4      372.09      412.34     10.69 o 
  -1  -5   4      126.96      125.02      7.24 o 
   0  -5   4      107.60      114.23      2.96 o 
   1  -5   4      531.85      528.11      9.38 o 
   2  -5   4      151.46      136.24      3.29 o 
   3  -5   4      945.53      961.77     23.01 o 
   4  -5   4      477.92      457.69      8.12 o 
   5  -5   4      531.88      572.12     15.15 o 
   6  -5   4      253.43      268.52      8.04 o 
   7  -5   4        0.15       -1.45      1.81 o 
   8  -5   4        1.01        0.18      1.99 o 
   9  -5   4       54.92       60.10      5.25 o 
  10  -5   4       34.25       25.16      4.16 o 
  11  -5   4       49.71       51.95      5.97 o 
 -10  -4   4       36.44       42.90      4.89 o 
  -9  -4   4      117.29      125.81      7.60 o 
  -8  -4   4        7.53        6.88      2.35 o 
  -7  -4   4       22.32       22.81      3.08 o 
  -6  -4   4       12.63       12.49      2.35 o 
  -5  -4   4       57.44       57.08      2.60 o 
  -4  -4   4       29.59       26.73      1.72 o 
  -3  -4   4      314.63      330.35      8.20 o 
  -2  -4   4        7.82        6.79      1.45 o 
  -1  -4   4      192.28      211.42      5.82 o 
   0  -4   4        0.88        3.44      1.45 o 
   1  -4   4       91.08       94.56      2.43 o 
   2  -4   4       87.83       94.51      2.11 o 
   3  -4   4     1706.84     1717.46     33.66 o 
   4  -4   4      137.62      148.07      3.67 o 
   5  -4   4       22.29       23.97      1.60 o 
   6  -4   4      349.66      376.80     10.49 o 
   7  -4   4       11.11       11.22      2.72 o 
   8  -4   4       11.83       13.21      3.08 o 
   9  -4   4       52.92       38.56      4.71 o 
  10  -4   4        7.01       11.77      3.26 o 
  11  -4   4        7.19        5.25      3.08 o 
 -11  -3   4        9.38       11.40      3.26 o 
 -10  -3   4        1.94        2.17      2.35 o 
  -9  -3   4       35.16       28.24      3.62 o 
  -8  -3   4        4.04        3.08      1.81 o 
  -7  -3   4      285.35      283.85     11.95 o 
  -6  -3   4      168.60      172.34      7.97 o 
  -5  -3   4      206.60      216.00      5.08 o 
  -4  -3   4      138.39      138.03      3.45 o 
  -3  -3   4       24.44       30.50      1.34 o 
  -2  -3   4      530.85      501.03     14.75 o 
  -1  -3   4        0.03       -0.43      0.43 o 
   0  -3   4     1543.69     1547.99     26.36 o 
   1  -3   4     2159.75     2142.07     35.78 o 
   2  -3   4     1064.25      772.08     45.53 o 
   3  -3   4      923.85      946.58     18.88 o 
   4  -3   4      130.44      127.56      3.20 o 
   5  -3   4      219.44      207.98      5.58 o 
   6  -3   4       66.07       66.99      3.35 o 
   7  -3   4       18.70       21.00      3.26 o 
   8  -3   4       53.14       55.39      4.89 o 
   9  -3   4       99.49       96.85      6.70 o 
  10  -3   4       92.99       78.93      6.34 o 
  11  -3   4        0.45       -0.36      2.72 o 
 -10  -2   4       15.73       19.73      3.44 o 
  -9  -2   4       31.80       47.43      4.34 o 
  -8  -2   4      295.13      278.24     11.77 o 
  -7  -2   4      433.18      419.78     11.58 o 
  -6  -2   4       23.93       26.12      1.74 o 
  -5  -2   4      515.20      486.76     10.24 o 
  -4  -2   4       26.18       25.02      1.22 o 
  -3  -2   4      508.23      512.22     10.52 o 
  -2  -2   4      372.36      384.42      7.98 o 
  -1  -2   4      820.80      796.84     15.84 o 
   0  -2   4        0.23        2.06      0.42 o 
   1  -2   4      108.27       91.76      2.75 o 
   2  -2   4      612.75      648.34     16.03 o 
   3  -2   4      517.37      497.20     10.25 o 
   4  -2   4      552.19      545.44     16.94 o 
   5  -2   4      159.40      102.64      4.71 o 
   6  -2   4      130.72      127.26      7.06 o 
   7  -2   4      237.81      236.06     11.22 o 
   8  -2   4        8.70        4.53      2.35 o 
   9  -2   4        0.15        1.45      2.17 o 
  10  -2   4        2.04        4.71      2.72 o 
  -9  -1   4      100.38       96.47      4.28 o 
  -8  -1   4       23.36       25.11      2.24 o 
  -7  -1   4      547.64      528.82     11.38 o 
  -6  -1   4        3.38        4.18      1.28 o 
  -5  -1   4      118.88      137.72      3.59 o 
  -4  -1   4       51.12       64.62      2.02 o 
  -3  -1   4     3149.95     3461.78     67.13 o 
  -2  -1   4      460.01      458.66      9.44 o 
  -1  -1   4      670.61      703.14     12.05 o 
   0  -1   4      440.54      418.79      8.57 o 
   1  -1   4     1079.74      994.85     19.94 o 
   2  -1   4       29.01       28.53      1.14 o 
   3  -1   4     4624.44     4629.42     89.49 o 
   4  -1   4       10.71       15.27      0.75 o 
   5  -1   4      185.07      192.71      5.93 o 
   6  -1   4       10.65        8.02      1.30 o 
   7  -1   4        1.97        3.17      1.26 o 
   8  -1   4       22.13       19.18      2.13 o 
   9  -1   4       13.70       13.58      3.26 o 
  10  -1   4        9.77        6.70      2.90 o 
 -10   0   4       35.18       34.21      4.34 o 
  -9   0   4        4.49        3.44      2.35 o 
  -8   0   4       43.81       31.24      5.34 o 
  -7   0   4       51.95       45.71      3.82 o 
  -6   0   4       65.44       74.19      2.46 o 
  -5   0   4      993.02     1046.58     21.05 o 
  -4   0   4     1846.96     2065.20     40.47 o 
  -3   0   4     1941.46     2077.24     40.58 o 
  -2   0   4      147.88      177.22      3.48 o 
  -1   0   4     1757.43     1795.85     35.04 o 
   0   0   4     2807.61     2745.86     53.17 o 
   1   0   4       69.25       72.24      1.98 o 
   2   0   4      659.28      590.57     10.48 o 
   3   0   4      478.42      484.40      8.82 o 
   4   0   4       10.93       17.62      1.52 o 
   5   0   4       30.37       30.84      2.04 o 
   6   0   4      169.70      153.20      5.30 o 
   7   0   4       15.70       14.00      1.78 o 
   8   0   4        0.65        1.84      1.39 o 
   9   0   4        0.91        2.01      2.08 o 
  10   0   4        5.61        6.52      2.90 o 
 -11   1   4       50.42       39.46      4.89 o 
 -10   1   4        9.13       12.31      3.08 o 
  -9   1   4       54.68       51.05      4.53 o 
  -8   1   4      227.53      228.14      7.34 o 
  -7   1   4        1.94        1.68      0.82 o 
  -6   1   4      210.27      207.72      5.10 o 
  -5   1   4      230.79      254.01      5.87 o 
  -4   1   4      414.03      424.84     11.32 o 
  -3   1   4      113.76      125.50      3.15 o 
  -2   1   4      203.64      218.05      4.86 o 
  -1   1   4      751.44      777.66     15.62 o 
   0   1   4        0.03        0.18      0.37 o 
   1   1   4      550.72      530.30     10.89 o 
   2   1   4      312.31      322.29      6.95 o 
   3   1   4     1352.49     1251.33     25.36 o 
   4   1   4       72.76       69.90      2.43 o 
   5   1   4      184.48      149.17      4.24 o 
   6   1   4        5.27        4.18      1.11 o 
   7   1   4       27.99       30.95      2.30 o 
   8   1   4       27.79       24.26      2.43 o 
   9   1   4       57.66       59.55      3.62 o 
  10   1   4        4.11        3.96      1.69 o 
 -12   2   4        9.72        9.78      3.62 o 
 -11   2   4       20.41       16.47      3.80 o 
 -10   2   4        1.62        2.35      2.17 o 
  -9   2   4       24.56       27.70      3.98 o 
  -8   2   4       20.84       20.10      2.99 o 
  -7   2   4      105.58      104.71      4.22 o 
  -6   2   4      201.33      197.03      4.88 o 
  -5   2   4      131.23      111.23      3.11 o 
  -4   2   4       26.73       28.90      1.36 o 
  -3   2   4      118.00      133.70      3.40 o 
  -2   2   4      432.09      397.54      8.45 o 
  -1   2   4       83.66       74.81      2.25 o 
   0   2   4      436.93      411.59      8.73 o 
   1   2   4      587.15      610.23     12.53 o 
   2   2   4      235.80      224.75      5.14 o 
   3   2   4      468.80      425.17     11.44 o 
   4   2   4      291.74      268.58      7.99 o 
   5   2   4        0.27        0.79      0.93 o 
   6   2   4      253.84      230.99      6.13 o 
   7   2   4        9.71       10.33      1.59 o 
   8   2   4        3.45        5.74      1.49 o 
   9   2   4        0.20        0.72      1.54 o 
 -12   3   4        1.26        1.99      2.90 o 
 -11   3   4        0.01        3.26      2.90 o 
 -10   3   4       34.39       31.32      4.53 o 
  -9   3   4       73.17       68.47      3.65 o 
  -8   3   4      643.82      617.49     16.94 o 
  -7   3   4      171.80      150.18      5.44 o 
  -6   3   4      137.86      134.87      4.99 o 
  -5   3   4       11.77       11.15      1.07 o 
  -4   3   4      466.85      467.57      8.52 o 
  -3   3   4       12.48        9.54      1.61 o 
  -2   3   4      268.42      271.99      6.17 o 
  -1   3   4      293.82      282.90      6.42 o 
   0   3   4        4.92        8.73      0.93 o 
   1   3   4      972.78      903.03     18.34 o 
   2   3   4      834.78      782.65     19.88 o 
   3   3   4      618.97      585.57     15.47 o 
   4   3   4      134.13      124.00      4.67 o 
   5   3   4        8.50        9.73      1.99 o 
   6   3   4       30.12       34.82      4.62 o 
   7   3   4      118.98      122.53      7.15 o 
   8   3   4       14.23       14.00      2.30 o 
   9   3   4       21.11       21.54      3.98 o 
 -11   4   4       31.67       37.29      5.07 o 
 -10   4   4        0.99        1.09      2.35 o 
  -9   4   4       10.51        4.68      1.85 o 
  -8   4   4        8.33        4.71      1.65 o 
  -7   4   4       30.77       34.02      3.89 o 
  -6   4   4        2.42        0.26      1.81 o 
  -5   4   4       35.88       42.62      4.71 o 
  -4   4   4      160.80      160.61      3.47 o 
  -3   4   4      171.31      171.99      4.37 o 
  -2   4   4     1555.08     1551.18     30.89 o 
  -1   4   4       36.39       40.97      2.79 o 
   0   4   4      827.41      768.26     51.12 o 
   1   4   4      160.53      161.09      4.31 o 
   2   4   4       68.61       69.38      3.13 o 
   3   4   4        1.25        1.20      1.54 o 
   4   4   4      207.41      199.16      6.59 o 
   5   4   4       22.39       16.68      3.53 o 
   6   4   4       55.69       53.52      3.80 o 
   7   4   4        0.87        2.10      1.63 o 
   8   4   4        6.87       13.03      3.26 o 
 -11   5   4        3.64        7.06      3.08 o 
 -10   5   4       25.97       27.24      3.01 o 
  -9   5   4       14.15       10.24      2.11 o 
  -8   5   4       28.18       26.43      2.69 o 
  -7   5   4        3.05        0.36      2.08 o 
  -6   5   4       96.92      107.99      4.98 o 
  -5   5   4       10.77       13.17      3.35 o 
  -4   5   4      346.46      344.95     10.24 o 
  -3   5   4       61.90       61.79      2.55 o 
  -2   5   4        1.79        0.42      0.73 o 
  -1   5   4        3.99        3.02      0.86 o 
   0   5   4       76.13       70.13      7.58 o 
   1   5   4      612.63      613.75     16.17 o 
   2   5   4       92.85       97.90      4.03 o 
   3   5   4      155.78      148.67      5.37 o 
   4   5   4       12.40        5.68      1.65 o 
   5   5   4        2.20        2.74      1.60 o 
   6   5   4        8.13        7.29      1.98 o 
   7   5   4        6.97        1.99      1.78 o 
 -10   6   4        8.81        9.79      2.90 o 
  -9   6   4        0.67        1.29      1.72 o 
  -8   6   4       26.62       33.64      3.07 o 
  -7   6   4       42.61       50.11      3.46 o 
  -6   6   4        1.35        1.50      1.43 o 
  -5   6   4        0.05       -1.17      1.17 o 
  -4   6   4       71.31       65.45      7.69 o 
  -3   6   4       70.91       57.54      3.32 o 
  -2   6   4      444.81      396.23      9.09 o 
  -1   6   4        6.99        2.14      0.99 o 
   0   6   4      279.79      277.41      8.29 o 
   1   6   4        1.80        0.58      1.13 o 
   2   6   4       94.61       89.18      5.88 o 
   3   6   4       67.79       62.85      3.46 o 
   4   6   4       87.45       85.91      4.22 o 
   5   6   4        0.21       -1.39      1.39 o 
   6   6   4       22.76       23.89      2.90 o 
 -10   7   4       11.20       10.29      2.55 o 
  -9   7   4        0.79        0.42      3.44 o 
  -8   7   4       15.56       15.10      2.49 o 
  -7   7   4       38.11       36.44      6.34 o 
  -6   7   4       35.03       31.00      3.71 o 
  -5   7   4       16.02       14.95      2.24 o 
  -4   7   4        0.95        1.51      1.57 o 
  -3   7   4       33.74       26.34      2.62 o 
  -2   7   4       57.63       52.33      3.80 o 
  -1   7   4        3.03        0.98      1.05 o 
   0   7   4       73.91       72.14      4.71 o 
   1   7   4       82.73       92.50      4.20 o 
   2   7   4       22.58       24.57      2.55 o 
   3   7   4       42.21       38.11      3.19 o 
   4   7   4        0.03       -0.72      1.52 o 
   5   7   4        6.30        1.99      3.08 o 
  -9   8   4        0.02       -1.62      1.87 o 
  -8   8   4        9.64        7.88      2.24 o 
  -7   8   4       31.69       30.67      5.88 o 
  -6   8   4        9.44        4.91      1.98 o 
  -5   8   4       25.38       31.16      3.17 o 
  -4   8   4       68.96       68.02      4.03 o 
  -3   8   4        3.81        5.32      2.08 o 
  -2   8   4      177.81      174.10      6.65 o 
  -1   8   4        1.97       -0.42      1.72 o 
   0   8   4      133.86      152.40      5.74 o 
   1   8   4       57.63       57.02      3.50 o 
   2   8   4        0.95       -0.11      1.99 o 
   3   8   4       18.96       20.13      2.68 o 
  -7   9   4       17.70       20.53      3.07 o 
  -6   9   4        3.50        6.56      2.29 o 
  -5   9   4       26.67       22.21      3.01 o 
  -4   9   4        6.76        8.43      2.34 o 
  -3   9   4        1.51        1.47      1.96 o 
  -2   9   4       43.93       44.16      4.53 o 
  -1   9   4       69.27       74.04      5.97 o 
   0   9   4      121.34      124.37      7.97 o 
   1   9   4      105.47      100.29      7.24 o 
   2   9   4       16.67       16.59      2.65 o 
  -5  10   4        4.35        2.55      2.22 o 
  -4  10   4       32.18       38.01      3.77 o 
  -3  10   4       28.64       28.81      3.45 o 
  -2  10   4      132.94      153.69      9.41 o 
  -1  10   4        7.64        5.61      3.44 o 
   0  10   4       28.48       39.28      5.43 o 
   0 -13   5       10.82       12.31      3.62 o 
   1 -13   5        0.00       -0.54      2.72 o 
   2 -13   5       36.66       50.51      5.79 o 
   3 -13   5        0.04        0.91      2.90 o 
   4 -13   5       26.32       35.30      5.25 o 
   5 -13   5       34.40       40.19      5.25 o 
  -3 -12   5       10.63        9.59      2.90 o 
   0 -12   5        5.90        4.71      2.72 o 
   1 -12   5       34.31       37.83      4.71 o 
   2 -12   5       21.95       23.53      4.16 o 
   3 -12   5       41.72       40.37      4.89 o 
   4 -12   5        0.34        4.34      2.90 o 
   5 -12   5       23.60       30.59      4.53 o 
   6 -12   5        0.30        0.36      2.35 o 
   7 -12   5       23.85       29.33      4.71 o 
   8 -12   5        5.77       11.59      3.62 o 
  -4 -11   5       15.49       20.09      3.98 o 
  -3 -11   5        2.18       -0.54      2.17 o 
  -2 -11   5        0.06       -0.54      1.81 o 
  -1 -11   5        0.59        0.91      2.35 o 
   0 -11   5      113.46      133.05      7.97 o 
   1 -11   5      124.95      137.40      8.15 o 
   2 -11   5      126.96      133.60      7.97 o 
   3 -11   5       33.37       26.97      3.98 o 
   4 -11   5       11.81       16.47      3.44 o 
   5 -11   5       11.75       11.77      3.08 o 
   6 -11   5        0.01        4.34      2.53 o 
   7 -11   5        5.65        6.52      2.72 o 
   8 -11   5        0.07        0.00      2.35 o 
   9 -11   5       12.95       18.28      3.98 o 
  -5 -10   5        0.00        1.45      2.35 o 
  -4 -10   5        0.54        4.89      2.35 o 
  -3 -10   5       16.49       17.74      3.08 o 
  -2 -10   5        2.50       -0.02      1.26 o 
  -1 -10   5      110.50      123.66      4.86 o 
   0 -10   5       43.02       50.14      4.53 o 
   1 -10   5      131.80      145.00      7.97 o 
   2 -10   5       19.25       23.17      3.44 o 
   3 -10   5       16.75       17.74      3.08 o 
   4 -10   5        6.46        9.59      2.72 o 
   5 -10   5      110.36       99.75      6.52 o 
   6 -10   5       17.66       21.18      3.62 o 
   7 -10   5        5.37        5.70      1.79 o 
   8 -10   5        0.99        2.67      1.72 o 
   9 -10   5        0.24        1.63      2.35 o 
  10 -10   5        8.26        6.15      3.26 o 
  -6  -9   5        5.12       10.14      3.08 o 
  -5  -9   5        0.58        0.18      1.99 o 
  -4  -9   5      140.89      147.17      7.97 o 
  -3  -9   5      322.27      327.11     13.76 o 
  -2  -9   5        4.39        5.43      2.90 o 
  -1  -9   5      132.06      123.07      8.42 o 
   0  -9   5      306.03      311.96      9.06 o 
   1  -9   5        1.10        0.36      1.63 o 
   2  -9   5      119.82      127.26      7.06 o 
   3  -9   5       34.71       43.45      4.16 o 
   4  -9   5       22.98       30.59      3.62 o 
   5  -9   5      108.90       50.69      3.98 o 
   6  -9   5        5.98        7.23      1.99 o 
   7  -9   5        6.11        6.73      1.65 o 
   8  -9   5        5.12        5.03      1.78 o 
   9  -9   5        0.76        1.27      2.35 o 
  10  -9   5        2.70        2.72      2.72 o 
  -7  -8   5       51.05       55.94      5.43 o 
  -6  -8   5       18.96       12.13      2.90 o 
  -5  -8   5        3.95        1.09      1.81 o 
  -4  -8   5       14.59        9.96      2.53 o 
  -3  -8   5      124.52      118.02     12.40 o 
  -2  -8   5        3.97        3.48      1.34 o 
  -1  -8   5      462.44      478.74     19.64 o 
   0  -8   5        8.60        7.17      1.26 o 
   1  -8   5      283.50      313.55      8.81 o 
   2  -8   5       45.70       43.99      3.80 o 
   3  -8   5        0.00       -1.27      1.27 o 
   4  -8   5       30.93       33.44      2.90 o 
   5  -8   5        6.62        8.52      1.63 o 
   6  -8   5      247.16      239.28      7.74 o 
   7  -8   5        8.16        7.32      1.72 o 
   8  -8   5      130.35      131.99      5.43 o 
   9  -8   5        0.10        1.99      2.35 o 
  10  -8   5        4.85        5.25      2.90 o 
  -8  -7   5        8.11       10.86      3.08 o 
  -7  -7   5        3.92        3.26      2.17 o 
  -6  -7   5      126.09      125.99      7.24 o 
  -5  -7   5       90.17       73.32      5.07 o 
  -4  -7   5       17.94       24.79      2.09 o 
  -3  -7   5       71.77       71.22      2.58 o 
  -2  -7   5       44.26       46.34      2.02 o 
  -1  -7   5       17.13       19.21      1.39 o 
   0  -7   5      399.54      395.06     10.49 o 
   1  -7   5       60.28       65.09      2.78 o 
   2  -7   5       75.88       67.21      2.16 o 
   3  -7   5       63.03       55.14      2.60 o 
   4  -7   5       32.33       27.76      5.61 o 
   5  -7   5      238.28      214.60      6.85 o 
   6  -7   5       98.79      101.98      4.62 o 
   7  -7   5        3.74        1.91      1.34 o 
   8  -7   5       19.90       24.62      3.80 o 
   9  -7   5        6.59        3.98      2.53 o 
  10  -7   5        1.79        2.53      2.53 o 
  -9  -6   5       33.04       30.77      4.34 o 
  -8  -6   5        1.93        0.00      1.81 o 
  -7  -6   5      108.92      110.43      6.70 o 
  -6  -6   5        0.98        2.72      1.81 o 
  -5  -6   5       30.34       34.21      3.62 o 
  -4  -6   5       27.37       23.21      1.91 o 
  -3  -6   5      435.49      448.09     11.90 o 
  -2  -6   5       68.91       82.01      3.20 o 
  -1  -6   5      652.22      618.95     12.82 o 
   0  -6   5      163.09      173.23      4.28 o 
   1  -6   5      376.96      381.33      7.08 o 
   2  -6   5       80.29       86.59      2.41 o 
   3  -6   5      103.49      105.89      2.85 o 
   4  -6   5      174.29      189.00      6.79 o 
   5  -6   5       76.93       88.88      3.65 o 
   6  -6   5        4.83        7.72      1.43 o 
   7  -6   5       75.58       66.62      5.07 o 
   8  -6   5       93.86       90.33      6.34 o 
   9  -6   5        5.28        9.96      3.08 o 
  10  -6   5       33.85       37.29      5.07 o 
 -10  -5   5       21.09       21.90      3.98 o 
  -9  -5   5        1.46        1.27      2.17 o 
  -8  -5   5        0.31       -0.72      1.81 o 
  -7  -5   5        1.55        0.18      1.63 o 
  -6  -5   5       16.04       16.11      2.53 o 
  -5  -5   5       88.77       73.92      3.19 o 
  -4  -5   5      322.46      332.18      9.15 o 
  -3  -5   5       23.04       18.48      1.54 o 
  -2  -5   5       36.98       36.78      1.98 o 
  -1  -5   5      654.01      654.93     16.32 o 
   0  -5   5      253.33      207.93      7.33 o 
   1  -5   5      321.67      330.59      7.06 o 
   2  -5   5       17.89       11.98      0.76 o 
   3  -5   5       79.93       62.69      4.38 o 
   4  -5   5      169.58      181.24      3.67 o 
   5  -5   5       74.17       75.61      3.25 o 
   6  -5   5       26.43       30.87      2.26 o 
   7  -5   5       43.96       42.00      4.53 o 
   8  -5   5       17.77       17.02      3.26 o 
   9  -5   5       10.75       14.30      3.44 o 
  10  -5   5        6.93        0.72      2.53 o 
 -10  -4   5        3.36        2.72      2.53 o 
  -9  -4   5        0.50        1.63      2.17 o 
  -8  -4   5       29.12       24.80      3.26 o 
  -7  -4   5        0.01       -0.91      1.45 o 
  -6  -4   5      103.29      103.00      5.79 o 
  -5  -4   5      579.72      558.22     14.40 o 
  -4  -4   5        0.25       -0.54      0.64 o 
  -3  -4   5     2092.43     2028.86     48.06 o 
  -2  -4   5       46.57       35.35      1.85 o 
  -1  -4   5      269.34      238.83      6.52 o 
   0  -4   5     1228.14     1300.39     25.56 o 
   1  -4   5     2831.32     2891.76     56.13 o 
   2  -4   5      432.28      474.05      9.97 o 
   3  -4   5     1854.39     1877.05     31.87 o 
   4  -4   5       68.08       70.32      2.15 o 
   5  -4   5       29.86       32.23      1.49 o 
   6  -4   5        0.43       -0.36      1.63 o 
   7  -4   5      387.36      369.29     15.93 o 
   8  -4   5      138.12      128.17      7.78 o 
   9  -4   5       78.11       72.23      5.79 o 
  10  -4   5        0.05       -0.91      2.17 o 
 -10  -3   5        1.62        2.53      2.35 o 
  -9  -3   5        9.83        5.61      2.35 o 
  -8  -3   5        0.54        1.27      1.63 o 
  -7  -3   5      393.93      370.02     14.84 o 
  -6  -3   5      380.09      388.77     10.49 o 
  -5  -3   5       20.32       18.80      1.60 o 
  -4  -3   5      418.61      413.88      8.85 o 
  -3  -3   5        6.23        6.58      0.66 o 
  -2  -3   5       48.30       46.73      1.46 o 
  -1  -3   5      935.88      956.08     18.98 o 
   0  -3   5     1515.42     1422.60     27.92 o 
   1  -3   5     1001.15      938.37     16.03 o 
   2  -3   5       85.57       77.37      3.10 o 
   3  -3   5        5.54        4.00      0.59 o 
   4  -3   5      644.01      652.08     13.49 o 
   5  -3   5      360.11      362.29      7.93 o 
   6  -3   5       21.94       16.29      1.64 o 
   7  -3   5       13.79       11.04      2.90 o 
   8  -3   5       17.43       18.10      3.44 o 
   9  -3   5        5.07        9.41      2.90 o 
  10  -3   5       19.80       21.72      4.16 o 
 -10  -2   5       94.92       96.67      6.34 o 
  -9  -2   5       41.60       40.73      4.16 o 
  -8  -2   5      106.96      108.25      6.34 o 
  -7  -2   5       26.96       28.42      3.08 o 
  -6  -2   5       40.14       34.59      1.74 o 
  -5  -2   5      227.32      223.70      5.33 o 
  -4  -2   5      386.95      401.59      8.60 o 
  -3  -2   5      630.11      648.49     13.23 o 
  -2  -2   5      141.54      184.09      4.21 o 
  -1  -2   5      196.64      180.01      4.07 o 
   0  -2   5        2.41        2.79      0.39 o 
   1  -2   5       92.98       99.44      2.28 o 
   2  -2   5     1235.59     1203.31     29.20 o 
   3  -2   5       30.36       30.32      1.31 o 
   4  -2   5       23.71       20.35      0.97 o 
   5  -2   5      310.66      338.65     10.41 o 
   6  -2   5        1.32        0.44      1.00 o 
   7  -2   5      240.54      266.80      8.14 o 
   8  -2   5        6.43        8.51      2.72 o 
   9  -2   5       38.10       32.04      4.53 o 
  10  -2   5        0.45        3.26      2.53 o 
  -9  -1   5       29.33       25.34      3.26 o 
  -8  -1   5       77.33       76.03      3.52 o 
  -7  -1   5       25.24       29.58      1.77 o 
  -6  -1   5      347.05      378.01      8.43 o 
  -5  -1   5        0.01        0.64      1.00 o 
  -4  -1   5      739.10      842.97     17.09 o 
  -3  -1   5      348.75      387.26      8.25 o 
  -2  -1   5       14.74       10.35      1.33 o 
  -1  -1   5       78.38       69.26      1.69 o 
   0  -1   5      191.47      182.88      4.18 o 
   1  -1   5        7.06        8.02      0.69 o 
   2  -1   5      127.40      135.62      2.91 o 
   3  -1   5      232.18      233.65      4.64 o 
   4  -1   5        0.94        2.41      0.87 o 
   5  -1   5       51.61       43.72      2.34 o 
   6  -1   5      208.39      208.74      6.62 o 
   7  -1   5        0.72        3.03      1.34 o 
   8  -1   5        0.73        1.65      1.34 o 
   9  -1   5       36.09       32.58      4.53 o 
  10  -1   5        1.02       -0.54      2.35 o 
  -9   0   5       88.72       78.75      5.61 o 
  -8   0   5       16.53       14.90      1.46 o 
  -7   0   5       13.80       14.60      1.35 o 
  -6   0   5       21.15       21.95      1.46 o 
  -5   0   5      452.79      470.39     10.09 o 
  -4   0   5      220.85      216.53      5.08 o 
  -3   0   5        0.72        1.51      0.58 o 
  -2   0   5      773.26      733.94     12.79 o 
  -1   0   5       14.48       19.56      1.03 o 
   0   0   5        7.44        8.76      0.73 o 
   1   0   5      237.24      215.77     16.64 o 
   2   0   5        0.14       -0.22      0.45 o 
   3   0   5        3.88        1.89      0.89 o 
   4   0   5        7.29        4.70      1.11 o 
   5   0   5      134.70      136.33      3.96 o 
   6   0   5       48.39       58.05      2.49 o 
   7   0   5      181.19      168.94      6.00 o 
   8   0   5       15.87       16.55      2.29 o 
   9   0   5       57.89       54.47      3.03 o 
 -11   1   5        0.77        0.36      2.35 o 
 -10   1   5        9.19       13.21      3.26 o 
  -9   1   5        0.89        1.09      1.99 o 
  -8   1   5        2.65        2.30      1.34 o 
  -7   1   5       48.76       52.72      3.76 o 
  -6   1   5      135.16      124.31      3.53 o 
  -5   1   5       46.69       46.28      2.49 o 
  -4   1   5        4.28        4.02      0.74 o 
  -3   1   5      333.04      330.22      6.19 o 
  -2   1   5      351.82      352.02      7.65 o 
  -1   1   5      357.34      342.10      7.41 o 
   0   1   5      133.66      145.29      3.62 o 
   1   1   5        0.43        0.24      0.57 o 
   2   1   5      391.58      394.05      8.45 o 
   3   1   5       70.22       61.93      2.75 o 
   4   1   5      922.77      878.76     18.47 o 
   5   1   5      113.94      114.29      3.62 o 
   6   1   5       47.98       45.31      2.46 o 
   7   1   5       81.03       79.71      3.20 o 
   8   1   5       20.70       19.19      2.26 o 
   9   1   5        0.29       -0.59      1.42 o 
 -12   2   5        1.64        2.17      2.72 o 
 -11   2   5        0.41        0.91      2.17 o 
 -10   2   5       62.84       58.11      5.25 o 
  -9   2   5       14.99       13.84      3.17 o 
  -8   2   5        5.81        6.96      1.65 o 
  -7   2   5        2.34        0.27      1.36 o 
  -6   2   5      313.46      284.21      6.70 o 
  -5   2   5      123.83      128.30      3.53 o 
  -4   2   5     1488.10     1449.09     36.08 o 
  -3   2   5     1092.29     1087.16     18.71 o 
  -2   2   5     1166.44     1180.70     23.62 o 
  -1   2   5       37.59       35.84      1.92 o 
   0   2   5       51.66       60.66      2.15 o 
   1   2   5      906.16      878.64     17.85 o 
   2   2   5       40.41       34.81      1.62 o 
   3   2   5       36.69       34.00      2.29 o 
   4   2   5        7.65        8.27      1.63 o 
   5   2   5      118.47      112.86      4.53 o 
   6   2   5        0.09       -1.21      1.21 o 
   7   2   5       74.19       76.43      5.43 o 
   8   2   5        2.98        4.26      1.85 o 
   9   2   5        4.24        3.08      2.72 o 
 -11   3   5       20.49       18.65      3.98 o 
 -10   3   5       17.04       18.28      3.62 o 
  -9   3   5       41.61       50.55      3.33 o 
  -8   3   5       38.29       34.33      2.81 o 
  -7   3   5      105.91      106.30      4.48 o 
  -6   3   5      165.01      165.71      5.76 o 
  -5   3   5      712.37      711.42     14.87 o 
  -4   3   5       75.96       75.69      2.12 o 
  -3   3   5      169.25      158.93      4.15 o 
  -2   3   5      320.88      336.43      7.57 o 
  -1   3   5       12.85        8.12      1.06 o 
   0   3   5       41.97       40.70      1.83 o 
   1   3   5      427.14      405.64      8.91 o 
   2   3   5      484.01      456.17     12.40 o 
   3   3   5     1638.80     1589.47     39.31 o 
   4   3   5      336.06      335.66      9.91 o 
   5   3   5      140.63      138.80      7.51 o 
   6   3   5       16.73        9.16      1.99 o 
   7   3   5        3.87        4.62      1.79 o 
   8   3   5       54.92       66.21      4.16 o 
 -11   4   5       24.05       21.54      4.34 o 
 -10   4   5       52.08       49.81     10.95 o 
  -9   4   5        2.50        0.78      1.52 o 
  -8   4   5        8.20        8.59      1.85 o 
  -7   4   5       68.21       63.67      3.52 o 
  -6   4   5     1030.16      984.43     25.65 o 
  -5   4   5      579.60      561.72     15.42 o 
  -4   4   5      164.84      166.81      3.77 o 
  -3   4   5      229.38      234.44      5.77 o 
  -2   4   5        6.81        9.35      1.09 o 
  -1   4   5        6.39        7.48      2.93 o 
   0   4   5       18.57       21.36      1.52 o 
   1   4   5      148.06      155.59      5.36 o 
   2   4   5        2.57        0.71      1.36 o 
   3   4   5        5.07        3.97      1.39 o 
   4   4   5       37.33       39.90      2.88 o 
   5   4   5      144.64      134.68      5.38 o 
   6   4   5        0.12        1.27      1.54 o 
   7   4   5       61.88       59.57      3.90 o 
 -10   5   5       22.61       22.78      2.88 o 
  -9   5   5       53.83       60.37      3.84 o 
  -8   5   5       82.37       73.33      4.89 o 
  -7   5   5       77.12       81.81      4.16 o 
  -6   5   5       98.99       92.97      4.35 o 
  -5   5   5       31.77       36.24      2.94 o 
  -4   5   5       30.56       37.81      6.97 o 
  -3   5   5      124.77      127.59      5.51 o 
  -2   5   5       81.25       90.64      3.09 o 
  -1   5   5      260.23      261.75      7.08 o 
   0   5   5       88.02       75.43      3.43 o 
   1   5   5        0.12       -0.90      0.90 o 
   2   5   5       24.74       25.97      2.34 o 
   3   5   5       26.32       21.87      2.29 o 
   4   5   5       46.17       42.53      3.53 o 
   5   5   5        5.02        3.31      1.83 o 
   6   5   5       10.20        8.52      5.97 o 
 -10   6   5        0.89       -0.02      1.90 o 
  -9   6   5       10.28        9.50      2.24 o 
  -8   6   5        0.02       -0.38      1.90 o 
  -7   6   5        4.63        4.59      1.78 o 
  -6   6   5       23.40       23.25      2.62 o 
  -5   6   5       21.03       19.33      3.08 o 
  -4   6   5      201.28      208.66      7.30 o 
  -3   6   5        0.48       -0.96      1.30 o 
  -2   6   5        2.60       -0.19      0.86 o 
  -1   6   5       27.74       36.24      2.44 o 
   0   6   5        8.84        9.15      1.70 o 
   1   6   5       12.25       12.27      1.87 o 
   2   6   5        0.03       -0.03      1.34 o 
   3   6   5       33.53       29.19      3.35 o 
   4   6   5        5.63        3.17      1.78 o 
   5   6   5       47.71       51.91      3.71 o 
  -9   7   5       12.22       12.12      2.49 o 
  -8   7   5        0.49       -0.79      1.65 o 
  -7   7   5       22.41       24.19      3.35 o 
  -6   7   5       18.01       15.21      2.47 o 
  -5   7   5        7.60        9.38      2.13 o 
  -4   7   5        2.84        4.39      1.83 o 
  -3   7   5       78.51       94.48      4.54 o 
  -2   7   5        1.28        2.07      1.70 o 
  -1   7   5       77.41       86.51      6.40 o 
   0   7   5       53.10       49.54      3.22 o 
   1   7   5        8.91        8.60      1.91 o 
   2   7   5      331.17      364.19     11.19 o 
   3   7   5        0.75        0.52      1.64 o 
   4   7   5      127.27      130.73      5.76 o 
  -8   8   5       27.08       29.77      3.39 o 
  -7   8   5       36.04       38.85      3.65 o 
  -6   8   5      227.61      251.24     22.90 o 
  -5   8   5        4.76        8.75      2.30 o 
  -4   8   5      172.64      184.67      7.17 o 
  -3   8   5       17.22       15.09      2.55 o 
  -2   8   5       26.83       27.02      2.94 o 
  -1   8   5       51.05       54.13      5.25 o 
   0   8   5        2.12        1.63      2.53 o 
   1   8   5        5.33       -0.54      1.57 o 
   2   8   5        0.02       -0.44      1.74 o 
   3   8   5       17.08       14.48      4.16 o 
  -6   9   5       11.49        9.20      2.55 o 
  -5   9   5        0.75        0.76      2.16 o 
  -4   9   5        0.08        1.62      2.16 o 
  -3   9   5       15.70       15.39      2.73 o 
  -2   9   5        0.94        2.72      2.90 o 
  -1   9   5        2.09       -1.63      2.53 o 
   0   9   5        6.32       -1.27      2.90 o 
   0 -13   6        1.65        5.07      3.08 o 
   1 -13   6        2.27        6.52      3.26 o 
   2 -13   6       35.73       31.50      4.71 o 
   3 -13   6        5.57        5.07      3.26 o 
   4 -13   6       21.80       18.83      4.16 o 
   5 -13   6        0.06       -0.54      2.53 o 
  -3 -12   6       23.03       17.20      3.62 o 
  -1 -12   6       24.89       22.27      3.98 o 
   0 -12   6        0.71        2.53      2.53 o 
   1 -12   6       38.71       45.62      5.07 o 
   2 -12   6       48.11       55.39      5.61 o 
   3 -12   6       46.15       65.17      6.15 o 
   4 -12   6       47.50       58.47      5.79 o 
   5 -12   6        0.83        3.08      2.53 o 
   6 -12   6        3.05        3.80      2.72 o 
   7 -12   6        5.04        4.16      2.90 o 
   8 -12   6        2.20        2.53      2.72 o 
  -4 -11   6        0.32       -0.54      2.17 o 
  -3 -11   6       22.99       18.83      3.26 o 
  -2 -11   6        9.39        7.42      2.53 o 
  -1 -11   6       36.45       35.84      4.16 o 
   0 -11   6        1.42        2.72      2.35 o 
   1 -11   6        3.09        3.98      2.53 o 
   2 -11   6       26.94       35.84      4.34 o 
   3 -11   6       90.73      111.33      7.24 o 
   4 -11   6       21.15       22.45      3.62 o 
   5 -11   6       76.39       78.57      6.15 o 
   6 -11   6       28.39       30.23      4.16 o 
   7 -11   6        0.54        1.99      2.35 o 
   8 -11   6       13.44        5.97      2.90 o 
  -5 -10   6        7.03        2.90      2.53 o 
  -4 -10   6        1.20       -0.18      1.99 o 
  -3 -10   6        5.03        3.98      2.17 o 
  -2 -10   6       89.80      104.21      4.53 o 
  -1 -10   6       13.36       15.24      2.04 o 
   0 -10   6       30.30       32.04      3.80 o 
   1 -10   6        1.20        0.72      1.99 o 
   2 -10   6        3.27        2.53      1.99 o 
   3 -10   6       13.94        9.78      2.53 o 
   4 -10   6      130.44      134.86      7.78 o 
   5 -10   6        6.18        9.78      2.90 o 
   6 -10   6      173.24      191.34      9.96 o 
   7 -10   6        6.85        9.96      2.90 o 
   8 -10   6        0.00        2.63      1.65 o 
   9 -10   6       34.79       30.41      4.71 o 
  10 -10   6        0.36       -1.99      2.72 o 
  -6  -9   6        0.81        0.18      1.99 o 
  -5  -9   6       33.52       36.39      4.16 o 
  -4  -9   6       28.55       24.98      3.44 o 
  -3  -9   6       10.75       12.73      1.92 o 
  -2  -9   6       85.49       83.03      3.84 o 
  -1  -9   6        4.24        4.44      1.99 o 
   0  -9   6       28.99       24.90      2.99 o 
   1  -9   6      415.57      443.70     17.74 o 
   2  -9   6        1.24        0.91      1.81 o 
   3  -9   6      351.59      357.71     14.84 o 
   4  -9   6       10.09        9.78      2.53 o 
   5  -9   6      129.99      137.76      7.78 o 
   6  -9   6       52.30       46.53      3.06 o 
   7  -9   6       30.94       32.89      2.94 o 
   8  -9   6        1.83        0.55      1.90 o 
   9  -9   6        2.13        1.81      2.53 o 
  10  -9   6        6.34        6.70      3.08 o 
  -7  -8   6        0.01       -1.27      1.81 o 
  -6  -8   6       45.31       46.52      4.53 o 
  -5  -8   6        1.56        0.91      1.99 o 
  -4  -8   6        0.85       -0.18      1.81 o 
  -3  -8   6       52.31       49.67      2.58 o 
  -2  -8   6      156.83      158.33      4.42 o 
  -1  -8   6      220.54      226.93      5.68 o 
   0  -8   6       36.35       42.51      2.39 o 
   1  -8   6      210.41      207.09      6.31 o 
   2  -8   6       28.13       24.62      3.08 o 
   3  -8   6        0.10        1.99      1.63 o 
   4  -8   6        5.18        7.06      1.99 o 
   6  -8   6        4.69        1.04      1.34 o 
   7  -8   6       24.13       27.84      2.55 o 
   8  -8   6        0.24        1.27      2.35 o 
   9  -8   6        0.06       -1.09      2.17 o 
  10  -8   6        1.23       -0.72      2.53 o 
  -8  -7   6        1.26       -1.99      1.99 o 
  -7  -7   6       57.36       49.78      4.89 o 
  -6  -7   6        1.02        0.00      1.81 o 
  -5  -7   6       19.22       23.35      3.26 o 
  -4  -7   6        4.96        8.34      2.81 o 
  -3  -7   6      199.63      205.94      5.29 o 
  -2  -7   6       13.73        9.52      1.15 o 
  -1  -7   6        0.24        0.13      0.72 o 
   0  -7   6      142.52      156.78      4.17 o 
   1  -7   6      220.60      201.71      4.97 o 
   2  -7   6       78.15       78.96      4.62 o 
   3  -7   6      243.98      260.79      7.68 o 
   4  -7   6      134.63      129.03      4.67 o 
   5  -7   6        9.53        8.81      1.47 o 
   6  -7   6       18.62       22.94      2.22 o 
   7  -7   6        1.56        0.77      1.21 o 
   8  -7   6        7.73        6.88      2.72 o 
   9  -7   6        8.45        8.15      2.90 o 
  10  -7   6        2.32        1.27      2.53 o 
  -9  -6   6        9.60        7.06      2.72 o 
  -8  -6   6        6.28        9.23      2.72 o 
  -7  -6   6        0.36       -1.27      1.63 o 
  -6  -6   6       11.79       14.84      2.72 o 
  -5  -6   6        5.85        3.12      2.90 o 
  -4  -6   6       75.98       66.72      3.07 o 
  -3  -6   6       20.09       19.90      1.72 o 
  -2  -6   6      118.20      123.19      4.29 o 
  -1  -6   6       32.49       27.87      1.85 o 
   0  -6   6      121.53      117.70      3.96 o 
   1  -6   6       13.29       13.56      1.07 o 
   2  -6   6      123.64      141.27      3.17 o 
   3  -6   6      137.97      138.13      3.56 o 
   4  -6   6       77.46       54.85      3.80 o 
   5  -6   6      455.06      478.60     13.11 o 
   6  -6   6        3.98        4.24      1.30 o 
   7  -6   6       14.71       11.77      2.90 o 
   8  -6   6       86.38       75.67      5.79 o 
   9  -6   6        0.29        0.18      2.35 o 
  10  -6   6        1.43        1.09      2.72 o 
 -10  -5   6        3.94        5.43      2.72 o 
  -9  -5   6        4.65        4.16      2.35 o 
  -8  -5   6       30.57       28.24      3.62 o 
  -7  -5   6        2.36       -0.18      1.63 o 
  -6  -5   6       16.98       13.40      2.53 o 
  -5  -5   6       80.76       85.26      4.25 o 
  -4  -5   6       20.12       26.93      4.25 o 
  -3  -5   6       28.50       35.80      2.05 o 
  -2  -5   6       14.46       17.41      1.54 o 
  -1  -5   6        5.73        3.23      0.82 o 
   0  -5   6        0.28        0.10      0.57 o 
   1  -5   6      694.17      619.35     12.67 o 
   2  -5   6      151.68      157.98      3.89 o 
   3  -5   6       78.65       66.28      1.65 o 
   4  -5   6      188.42      193.27      4.70 o 
   5  -5   6      431.24      437.25     12.07 o 
   6  -5   6      227.53      223.21     10.68 o 
   7  -5   6       80.44       81.28      5.79 o 
   8  -5   6       20.82       23.35      3.80 o 
   9  -5   6        6.64        3.26      2.72 o 
  10  -5   6       37.97       40.37      5.25 o 
 -10  -4   6        2.61        4.89      2.53 o 
  -9  -4   6        4.79        3.26      2.35 o 
  -8  -4   6       62.05       59.56      4.71 o 
  -7  -4   6        2.71        0.91      1.63 o 
  -6  -4   6      133.03      126.03      4.53 o 
  -5  -4   6       56.23       61.52      2.88 o 
  -4  -4   6       25.74       29.54      1.92 o 
  -3  -4   6       80.79       80.53      3.13 o 
  -2  -4   6     1773.21     1781.90     42.36 o 
  -1  -4   6       73.87       73.52      2.05 o 
   0  -4   6     3622.23     3572.29     69.20 o 
   1  -4   6     2331.64     2459.05     41.84 o 
   2  -4   6      281.16      307.41      5.76 o 
   3  -4   6       90.55       99.33      3.52 o 
   4  -4   6      545.09      527.97      9.62 o 
   5  -4   6       16.20       12.70      1.16 o 
   6  -4   6      498.69      530.05     21.36 o 
   7  -4   6      166.80      168.17      9.05 o 
   8  -4   6       68.30       69.33      5.61 o 
   9  -4   6       45.69       37.47      4.89 o 
  10  -4   6        5.86        4.89      3.08 o 
 -10  -3   6       28.49       31.32      3.98 o 
  -9  -3   6       18.74       18.28      3.08 o 
  -8  -3   6      224.20      195.15      9.41 o 
  -7  -3   6       80.27       72.05      4.89 o 
  -6  -3   6        2.55        0.86      1.08 o 
  -5  -3   6      456.14      473.57     12.54 o 
  -4  -3   6      468.04      473.40     12.35 o 
  -3  -3   6      230.03      224.38      5.19 o 
  -2  -3   6      182.36      176.93      4.17 o 
  -1  -3   6     1483.27     1498.71     29.52 o 
   0  -3   6       59.71       72.40      1.83 o 
   1  -3   6     1655.26     1490.20     22.74 o 
   2  -3   6      142.54      137.79      3.03 o 
   3  -3   6      609.90      570.64     11.83 o 
   4  -3   6      303.34      311.86      5.98 o 
   5  -3   6       59.75       58.83      4.89 o 
   6  -3   6      147.21      107.43     14.30 o 
   7  -3   6       14.95       16.84      3.08 o 
   8  -3   6       68.37       62.82      5.25 o 
   9  -3   6        5.16        7.60      2.90 o 
  10  -3   6       27.08       20.46      3.98 o 
 -10  -2   6        2.02        2.53      1.99 o 
  -9  -2   6       18.53       17.38      2.90 o 
  -8  -2   6      109.74      126.72      6.88 o 
  -7  -2   6       64.76       69.26      3.20 o 
  -6  -2   6       81.51       80.26      3.39 o 
  -5  -2   6      123.00      123.34      3.48 o 
  -4  -2   6     1128.69     1216.90     24.37 o 
  -3  -2   6      446.32      517.55     10.87 o 
  -2  -2   6     2902.01     3059.24     59.45 o 
  -1  -2   6       48.81       36.08      1.65 o 
   0  -2   6      158.34      134.42      2.87 o 
   1  -2   6       27.12       28.17      2.06 o 
   2  -2   6      480.30      449.87      9.60 o 
   3  -2   6        5.23        6.41      0.76 o 
   4  -2   6      351.90      344.02      9.50 o 
   5  -2   6        6.28        6.65      1.30 o 
   6  -2   6       70.90       77.09      5.34 o 
   7  -2   6        0.61        0.33      1.26 o 
   8  -2   6        0.29       -1.63      1.63 o 
   9  -2   6        4.58        1.99      2.35 o 
  -9  -1   6        0.75       -0.54      1.45 o 
  -8  -1   6        0.77       -1.00      1.00 o 
  -7  -1   6       49.07       49.43      2.19 o 
  -6  -1   6       19.06       23.75      1.53 o 
  -5  -1   6      172.31      165.74      4.28 o 
  -4  -1   6       89.34      101.49      2.95 o 
  -3  -1   6        3.93        8.33      1.41 o 
  -2  -1   6       12.28       16.71      1.10 o 
  -1  -1   6      471.51      416.50      7.58 o 
   0  -1   6      295.51      294.89      6.44 o 
   1  -1   6     1227.57     1121.21     22.34 o 
   2  -1   6      167.20      157.15      3.90 o 
   3  -1   6       17.60       11.24      0.87 o 
   4  -1   6        0.45        0.46      0.76 o 
   5  -1   6       77.59       68.34      2.64 o 
   6  -1   6        0.14       -0.79      0.93 o 
   7  -1   6        7.29        2.42      1.47 o 
   8  -1   6        0.02       -0.38      1.39 o 
   9  -1   6        7.61        8.87      3.26 o 
  -9   0   6       44.40       45.80      4.34 o 
  -8   0   6        0.08        0.06      0.82 o 
  -7   0   6       53.57       48.30      2.15 o 
  -6   0   6       23.05       22.84      1.53 o 
  -5   0   6       14.07       17.30      1.34 o 
  -4   0   6       11.56       11.05      1.00 o 
  -3   0   6       56.75       54.44      1.98 o 
  -2   0   6      896.00      858.09     14.94 o 
  -1   0   6        2.08        1.36      0.54 o 
   0   0   6      832.56      780.59     15.90 o 
   1   0   6        8.27       10.82      1.18 o 
   2   0   6        0.05        0.50      0.57 o 
   3   0   6       30.40       27.33      1.91 o 
   4   0   6      140.68      132.41      3.86 o 
   5   0   6        0.73        1.71      1.18 o 
   6   0   6       79.85       82.17      3.17 o 
   7   0   6       20.46       15.48      1.81 o 
   8   0   6       84.96       89.97      3.92 o 
   9   0   6       11.83       10.05      1.81 o 
 -10   1   6      122.78      133.05      8.15 o 
  -9   1   6       64.15       63.82      3.58 o 
  -8   1   6        2.60        4.35      1.47 o 
  -7   1   6      207.87      202.37      5.32 o 
  -6   1   6       70.54       70.69      3.62 o 
  -5   1   6       33.48       32.47      1.65 o 
  -4   1   6        2.96        1.99      0.85 o 
  -3   1   6       63.08       60.06      2.17 o 
  -2   1   6     1083.32     1064.97     21.43 o 
  -1   1   6     1073.23     1107.78     22.27 o 
   0   1   6     1059.84     1012.06     20.43 o 
   1   1   6     1296.00     1251.54     25.02 o 
   2   1   6      115.75      114.77      3.23 o 
   3   1   6        0.39        0.22      2.17 o 
   4   1   6        0.09       -1.00      1.00 o 
   5   1   6      132.13      119.58      4.73 o 
   6   1   6       35.32       36.41      2.81 o 
   7   1   6       70.80       73.46      3.64 o 
   8   1   6       22.13       18.85      2.11 o 
   9   1   6       12.22       17.56      3.62 o 
 -11   2   6       19.56       16.11      3.62 o 
 -10   2   6       12.13       21.00      3.80 o 
  -9   2   6       12.70       15.59      4.07 o 
  -8   2   6       11.12       12.82      1.98 o 
  -7   2   6      100.22       89.19      4.03 o 
  -6   2   6       19.05       21.25      1.60 o 
  -5   2   6       19.00       20.53      1.98 o 
  -4   2   6     1076.56     1033.80     21.05 o 
  -3   2   6      272.55      260.93      5.21 o 
  -2   2   6      611.50      591.93     12.52 o 
  -1   2   6        7.16        9.08      1.03 o 
   0   2   6       70.74       67.63      2.36 o 
   1   2   6       39.76       35.93      1.77 o 
   2   2   6       49.38       42.70      2.49 o 
   3   2   6        1.15       -0.64      1.08 o 
   4   2   6       59.44       62.35      3.25 o 
   5   2   6      120.29      119.67      4.86 o 
   6   2   6       16.74       12.94      3.17 o 
   7   2   6       91.28       99.46      4.74 o 
   8   2   6       25.90       23.30      2.75 o 
 -11   3   6       12.71        5.07      3.08 o 
 -10   3   6       26.22       20.98      2.69 o 
  -9   3   6       12.11       10.61      2.11 o 
  -8   3   6        0.10       -1.26      1.26 o 
  -7   3   6      106.01      106.69      4.61 o 
  -6   3   6        1.03        0.54      1.90 o 
  -5   3   6      109.15      103.13      3.27 o 
  -4   3   6      786.86      759.60     15.89 o 
  -3   3   6      126.41      118.98      3.51 o 
  -2   3   6      354.52      334.77      7.68 o 
  -1   3   6      379.25      333.39      7.71 o 
   0   3   6      104.14      110.33      3.37 o 
   1   3   6      335.38      340.89      7.86 o 
   2   3   6      132.70      123.30      4.60 o 
   3   3   6        0.97        1.16      1.21 o 
   4   3   6      115.93       98.73      4.29 o 
   5   3   6      101.33      100.58      4.54 o 
   6   3   6       59.14       65.48      3.77 o 
   7   3   6       24.37       31.17      3.06 o 
 -11   4   6        0.06        4.16      3.08 o 
 -10   4   6        0.21       -0.96      1.72 o 
  -9   4   6        2.86        1.63      1.79 o 
  -8   4   6        0.04       -1.38      1.45 o 
  -7   4   6       30.71       22.84      2.62 o 
  -6   4   6       23.85       18.63      2.24 o 
  -5   4   6      127.67      115.25      4.80 o 
  -4   4   6      252.62      229.84      4.92 o 
  -3   4   6      271.38      267.55      6.55 o 
  -2   4   6      403.82      400.74      9.10 o 
  -1   4   6       24.35       31.76      1.91 o 
   0   4   6        0.55        0.77      0.93 o 
   1   4   6        7.84        4.45      1.30 o 
   2   4   6       50.05       50.47      3.08 o 
   3   4   6       20.51       22.03      3.44 o 
   4   4   6       48.84       44.56      3.25 o 
   5   4   6       10.14        9.36      3.08 o 
   6   4   6        0.34        2.35      1.70 o 
 -10   5   6        0.01       -1.29      1.90 o 
  -9   5   6       10.03       12.06      2.43 o 
  -8   5   6        0.63        0.81      1.61 o 
  -7   5   6       26.95       27.59      2.75 o 
  -6   5   6       40.59       38.18      3.44 o 
  -5   5   6        6.33        8.55      2.08 o 
  -4   5   6        8.74       11.53      1.98 o 
  -3   5   6       13.41       18.33      1.58 o 
  -2   5   6       22.16       28.74      1.89 o 
  -1   5   6      232.69      234.12      6.04 o 
   0   5   6      102.83      107.31      4.62 o 
   1   5   6       27.58       24.68      2.44 o 
   2   5   6      102.80       99.32      4.41 o 
   3   5   6       88.15       87.83      5.16 o 
   4   5   6       14.27       13.18      2.72 o 
   5   5   6       55.19       55.03      3.83 o 
  -9   6   6       71.52       83.92      4.80 o 
  -8   6   6       29.60       28.45      3.35 o 
  -7   6   6        2.85       -0.37      2.44 o 
  -6   6   6       62.23       58.58      3.71 o 
  -5   6   6      134.36      145.24      5.89 o 
  -4   6   6      213.21      223.66      7.87 o 
  -3   6   6      110.27      112.32      7.06 o 
  -2   6   6       71.03       88.44      3.30 o 
  -1   6   6       30.41       28.49      2.05 o 
   0   6   6        0.76        0.31      1.30 o 
   1   6   6       22.65       26.59      2.60 o 
   2   6   6      140.39      157.46      7.78 o 
   3   6   6        0.57       -0.92      1.90 o 
   4   6   6        2.68        3.20      1.91 o 
  -8   7   6       22.77       19.73      2.94 o 
  -7   7   6       25.58       24.88      3.01 o 
  -6   7   6       48.51       57.30      8.15 o 
  -5   7   6       80.84       81.23      4.47 o 
  -4   7   6       35.51       38.24      3.39 o 
  -3   7   6       23.05       28.60      4.16 o 
  -2   7   6      193.37      201.99      7.49 o 
  -1   7   6        9.73        7.06      2.90 o 
   0   7   6       74.95       97.81     11.59 o 
   1   7   6       15.06       14.28      2.26 o 
   2   7   6        2.47        2.65      1.83 o 
   3   7   6        0.61       -1.11      1.90 o 
  -6   8   6       94.96      112.64      5.63 o 
  -5   8   6       19.21       19.52      3.44 o 
  -4   8   6       72.05       73.64      4.53 o 
  -3   8   6       35.69       40.72      3.65 o 
  -2   8   6       27.01       18.65      3.98 o 
  -1   8   6        1.14       -0.54      2.53 o 
   0   8   6        8.17        7.97      3.26 o 
   1   8   6        2.75        1.80      2.53 o 
  -4   9   6       13.03        8.69      3.80 o 
  -3   9   6        0.70        1.63      3.44 o 
  -1 -13   7        1.98        3.80      3.08 o 
   0 -13   7        7.52        6.70      3.44 o 
   1 -13   7        0.20        0.36      2.90 o 
   2 -13   7       36.16       35.30      4.89 o 
   3 -13   7        1.33        3.98      3.08 o 
   4 -13   7        0.09       -0.18      2.53 o 
   5 -13   7        0.92        2.72      2.90 o 
  -3 -12   7        3.83        3.08      2.72 o 
  -1 -12   7        8.03        4.71      2.90 o 
   0 -12   7       10.80        9.23      3.08 o 
   1 -12   7        4.08        4.16      2.53 o 
   2 -12   7        3.35        4.16      2.72 o 
   3 -12   7       73.22       78.57      6.34 o 
   4 -12   7       28.01       36.21      4.71 o 
   5 -12   7        0.09        0.36      2.53 o 
   6 -12   7       21.18       25.52      4.34 o 
   7 -12   7       35.98       49.06      5.61 o 
   8 -12   7        3.35        8.15      3.08 o 
  -4 -11   7        4.50        4.16      2.53 o 
  -3 -11   7        5.06        3.98      2.17 o 
  -2 -11   7        7.59        3.86      1.99 o 
  -1 -11   7        7.17        8.87      2.90 o 
   0 -11   7        1.55       -1.09      2.17 o 
   1 -11   7        7.04        8.51      2.72 o 
   2 -11   7        5.62        4.89      2.53 o 
   3 -11   7       81.98       93.23      6.52 o 
   4 -11   7        1.03        0.00      2.17 o 
   5 -11   7      235.21      244.02     12.13 o 
   6 -11   7        3.08        4.71      2.72 o 
   7 -11   7       21.10       21.90      3.98 o 
   8 -11   7        0.03       -0.91      2.35 o 
  -5 -10   7       36.25       36.21      4.53 o 
  -4 -10   7       47.79       38.38      4.34 o 
  -3 -10   7       86.63       97.50      7.06 o 
  -2 -10   7       79.57       75.35      3.77 o 
  -1 -10   7       15.55       18.07      2.09 o 
   0 -10   7       51.15       58.83      4.89 o 
   1 -10   7       38.83       43.81      4.34 o 
   2 -10   7      124.39      127.26      7.42 o 
   3 -10   7       49.71       46.70      4.53 o 
   4 -10   7        3.88        2.53      1.99 o 
   5 -10   7       59.22       64.99      5.43 o 
   6 -10   7        1.43        4.16      2.53 o 
   7 -10   7       21.28       33.31      4.34 o 
   8 -10   7        3.42        5.25      2.72 o 
  -6  -9   7       54.43       50.87      5.07 o 
  -5  -9   7        0.67        3.44      2.17 o 
  -4  -9   7        0.51        1.99      1.99 o 
  -3  -9   7       35.18       39.01      3.05 o 
  -2  -9   7       66.65       64.21      3.55 o 
  -1  -9   7       17.83       19.18      1.98 o 
   0  -9   7        0.44       -0.61      1.99 o 
   1  -9   7      148.87      147.21      6.06 o 
   2  -9   7        2.51        0.54      1.81 o 
   3  -9   7      100.07       84.00      5.79 o 
   4  -9   7        2.56        3.62      2.17 o 
   5  -9   7       43.49       40.01      4.16 o 
   6  -9   7       38.65       35.66      3.98 o 
   7  -9   7        3.71        5.87      1.72 o 
   8  -9   7        3.04        4.34      2.53 o 
   9  -9   7        1.45        1.99      2.53 o 
  10  -9   7        1.80       -0.18      2.53 o 
  -7  -8   7        9.30       13.03      3.08 o 
  -6  -8   7       19.08       22.63      3.44 o 
  -5  -8   7       81.17       85.26      5.79 o 
  -4  -8   7        5.35        4.02      1.11 o 
  -3  -8   7      158.28      143.76      4.29 o 
  -2  -8   7        0.53        0.62      0.90 o 
  -1  -8   7       11.72        6.84      1.17 o 
   0  -8   7       71.99       67.60      2.57 o 
   1  -8   7        2.24        2.11      0.88 o 
   2  -8   7        0.18        0.44      0.87 o 
   3  -8   7        0.01        2.90      1.99 o 
   4  -8   7       33.70       37.47      3.62 o 
   5  -8   7       56.86       58.11      4.53 o 
   6  -8   7       17.93       16.76      2.11 o 
   7  -8   7      121.32      134.59      5.37 o 
   8  -8   7        2.19        1.81      2.35 o 
   9  -8   7       15.44       17.20      3.80 o 
  10  -8   7        3.54        5.61      2.90 o 
  -8  -7   7        0.90       -1.81      1.81 o 
  -7  -7   7        3.70        1.63      1.99 o 
  -6  -7   7        1.76        2.72      1.99 o 
  -5  -7   7       11.98        9.41      2.35 o 
  -4  -7   7        4.79        6.97      1.47 o 
  -3  -7   7        2.53        1.16      1.08 o 
  -2  -7   7       15.50       15.16      1.54 o 
  -1  -7   7        1.14        0.97      0.95 o 
   0  -7   7       82.63       95.11      4.62 o 
   1  -7   7        3.88        7.42      1.32 o 
   2  -7   7      145.64      156.67      4.12 o 
   3  -7   7       57.61       48.32      4.07 o 
   4  -7   7      439.02      472.99     13.05 o 
   5  -7   7        3.20        3.34      1.34 o 
   6  -7   7      133.34      132.19      9.59 o 
   7  -7   7        0.87        0.18      2.17 o 
   8  -7   7        7.29        5.43      2.90 o 
   9  -7   7        0.62        3.98      2.72 o 
  10  -7   7        4.44        8.69      3.44 o 
  -9  -6   7        0.40       -1.81      1.81 o 
  -8  -6   7       14.45       17.38      3.26 o 
  -7  -6   7       56.24       54.67      4.71 o 
  -6  -6   7       53.56       45.08      3.98 o 
  -5  -6   7       40.17       39.61      2.62 o 
  -4  -6   7      174.36      166.85      5.63 o 
  -3  -6   7       84.64       85.50      3.58 o 
  -2  -6   7      313.22      333.50      9.27 o 
  -1  -6   7       83.64       84.32      3.32 o 
   0  -6   7        5.86        4.87      1.00 o 
   1  -6   7      156.19      153.36      4.79 o 
   2  -6   7        2.41        5.48      1.25 o 
   3  -6   7      526.69      536.17      9.87 o 
   4  -6   7       62.67       57.05      2.44 o 
   5  -6   7      357.77      379.32     10.80 o 
   6  -6   7      127.93      119.12      7.06 o 
   7  -6   7       15.48       16.29      3.26 o 
   8  -6   7       18.00       11.04      3.08 o 
   9  -6   7        1.67        0.72      2.35 o 
  10  -6   7       27.84       18.83      4.16 o 
  -9  -5   7        8.84        6.34      2.53 o 
  -8  -5   7       34.58       37.11      4.16 o 
  -7  -5   7       45.30       42.18      4.16 o 
  -6  -5   7      217.23      193.53      6.40 o 
  -5  -5   7       30.44       32.09      3.17 o 
  -4  -5   7        3.96        5.24      1.54 o 
  -3  -5   7       86.48       90.61      3.58 o 
  -2  -5   7      339.82      329.54      9.09 o 
  -1  -5   7        0.42        1.30      0.82 o 
   0  -5   7      646.84      642.33     16.18 o 
   1  -5   7      110.25      105.93      2.45 o 
   2  -5   7      597.68      627.36     12.98 o 
   3  -5   7      906.29      829.33     59.68 o 
   4  -5   7      416.81      421.75      7.95 o 
   5  -5   7      607.76      607.99     12.92 o 
   6  -5   7        6.43        3.62      2.17 o 
   7  -5   7       54.29       62.64      5.07 o 
   8  -5   7       58.59       69.33      5.61 o 
   9  -5   7       16.05       15.93      3.62 o 
  10  -5   7       22.23       18.10      3.98 o 
 -10  -4   7       22.36       27.70      3.98 o 
  -9  -4   7       38.50       36.39      4.16 o 
  -8  -4   7        1.27        0.72      1.63 o 
  -7  -4   7        1.93        1.45      1.63 o 
  -6  -4   7      233.50      245.92      7.55 o 
  -5  -4   7       85.41       86.98      3.65 o 
  -4  -4   7      197.95      187.00      5.95 o 
  -3  -4   7       90.88       92.54      3.52 o 
  -2  -4   7      148.19      143.36      4.73 o 
  -1  -4   7        5.80        7.35      1.05 o 
   0  -4   7      278.10      256.33      5.74 o 
   1  -4   7       22.46       26.75      1.12 o 
   2  -4   7       35.69       42.75      2.21 o 
   3  -4   7       27.89       19.09      1.29 o 
   4  -4   7       19.39       21.76      1.22 o 
   5  -4   7        3.70        1.27      0.67 o 
   6  -4   7        2.54        1.41      1.54 o 
   7  -4   7       39.23       31.68      4.16 o 
   8  -4   7        3.75        1.09      2.35 o 
   9  -4   7        2.30        1.63      2.53 o 
 -10  -3   7       18.09       10.68      2.90 o 
  -9  -3   7       48.63       54.31      4.71 o 
  -8  -3   7      204.46      209.27      9.96 o 
  -7  -3   7       55.42       47.75      2.99 o 
  -6  -3   7       66.25       67.24      3.26 o 
  -5  -3   7        2.72        4.29      1.81 o 
  -4  -3   7       32.03       36.84      2.24 o 
  -3  -3   7        5.70        7.26      1.18 o 
  -2  -3   7       47.57       47.90      1.75 o 
  -1  -3   7      442.56      448.65      9.51 o 
   0  -3   7        0.84        1.04      0.47 o 
   1  -3   7      135.29      140.88      3.59 o 
   2  -3   7      446.94      418.46      7.83 o 
   3  -3   7      348.68      356.50      6.89 o 
   4  -3   7        3.82        1.93      0.76 o 
   5  -3   7       11.50       11.36      1.99 o 
   6  -3   7      134.77      125.38      4.64 o 
   7  -3   7       21.03       16.67      3.17 o 
   8  -3   7       43.64       50.69      5.25 o 
   9  -3   7        1.40        2.17      2.53 o 
  -9  -2   7       13.27       12.67      2.72 o 
  -8  -2   7        0.71       -1.45      1.45 o 
  -7  -2   7       18.98       17.52      1.99 o 
  -6  -2   7      152.81      141.57      4.99 o 
  -5  -2   7       20.81       22.06      3.35 o 
  -4  -2   7       27.00       26.73      1.48 o 
  -3  -2   7        3.36        3.02      0.74 o 
  -2  -2   7       22.26       25.56      1.38 o 
  -1  -2   7      197.80      184.50      3.84 o 
   0  -2   7      213.72      220.43      5.12 o 
   1  -2   7       39.82       48.66      1.81 o 
   2  -2   7       31.19       33.02      1.90 o 
   3  -2   7      201.25      190.03      4.40 o 
   4  -2   7        9.62       10.51      1.20 o 
   5  -2   7      456.61      432.50      9.88 o 
   6  -2   7       15.49       15.20      1.57 o 
   7  -2   7       40.19       37.27      2.86 o 
   8  -2   7       24.90       20.64      3.62 o 
   9  -2   7       18.40       22.27      4.16 o 
  -9  -1   7       51.31       47.97      4.34 o 
  -8  -1   7       22.55       21.61      2.11 o 
  -7  -1   7       56.69       43.08      2.62 o 
  -6  -1   7       43.56       47.00      2.28 o 
  -5  -1   7      104.85      105.40      3.20 o 
  -4  -1   7      224.68      264.44      6.23 o 
  -3  -1   7      275.38      294.12      6.68 o 
  -2  -1   7       71.31       89.27      2.30 o 
  -1  -1   7        0.94       -0.07      0.41 o 
   0  -1   7       86.68       80.22      2.47 o 
   1  -1   7        3.48        0.74      0.59 o 
   2  -1   7      522.45      493.99     10.51 o 
   3  -1   7       11.56       11.51      1.39 o 
   4  -1   7      411.02      376.17      8.79 o 
   5  -1   7       37.47       35.24      3.27 o 
   6  -1   7        0.10        0.49      1.08 o 
   7  -1   7       81.71       67.22      3.02 o 
   8  -1   7       32.23       41.91      2.71 o 
   9  -1   7       12.48       13.81      2.49 o 
  -8   0   7       22.54       20.28      2.56 o 
  -7   0   7       54.32       54.48      2.40 o 
  -6   0   7      398.70      424.61      9.60 o 
  -5   0   7        3.75        2.20      0.80 o 
  -4   0   7      635.94      652.08     13.71 o 
  -3   0   7      204.77      200.86      4.98 o 
  -2   0   7       44.81       46.96      1.62 o 
  -1   0   7      658.21      660.88     13.74 o 
   0   0   7       19.18       22.59      2.04 o 
   1   0   7       16.75       14.37      1.47 o 
   2   0   7       31.03       26.02      1.50 o 
   3   0   7      329.83      301.69      8.75 o 
   4   0   7       28.18       34.18      2.42 o 
   5   0   7      203.79      201.94      6.71 o 
   6   0   7       58.50       58.43      2.75 o 
   7   0   7       47.31       44.57      2.71 o 
   8   0   7        3.75        4.04      1.64 o 
   9   0   7       15.58       23.35      3.98 o 
  -9   1   7       60.33       57.26      4.07 o 
  -8   1   7      107.19       97.26      4.71 o 
  -7   1   7      141.92      151.38      5.63 o 
  -6   1   7        0.50        0.43      1.04 o 
  -5   1   7        1.79        1.95      0.88 o 
  -4   1   7      471.32      476.21     10.41 o 
  -3   1   7       85.86       76.62      2.22 o 
  -2   1   7       33.65       32.45      2.12 o 
  -1   1   7      174.65      173.17      4.48 o 
   0   1   7      465.91      432.98      9.50 o 
   1   1   7        2.00        1.29      1.29 o 
   2   1   7     1114.18     1084.44     27.22 o 
   3   1   7        5.90        4.39      1.47 o 
   4   1   7       72.50       80.25      3.71 o 
   5   1   7       41.90       43.65      2.88 o 
   6   1   7       47.03       46.15      3.13 o 
   7   1   7       35.63       40.60      3.26 o 
   8   1   7        1.85        0.00      2.53 o 
 -10   2   7       23.24       21.18      3.98 o 
  -9   2   7        4.05        1.43      1.57 o 
  -8   2   7       93.87       90.29      4.35 o 
  -7   2   7       16.89       14.74      2.11 o 
  -6   2   7       11.07       10.77      1.29 o 
  -5   2   7       19.50       22.74      1.85 o 
  -4   2   7        0.21        0.33      1.19 o 
  -3   2   7       13.55       11.07      1.20 o 
  -2   2   7       28.56       29.18      2.78 o 
  -1   2   7      409.28      394.89      8.90 o 
   0   2   7       36.05       31.81      1.78 o 
   1   2   7        1.53       -0.23      0.80 o 
   2   2   7      103.96      107.09      4.22 o 
   3   2   7      192.18      177.87      6.43 o 
   4   2   7        1.76        1.93      1.39 o 
   5   2   7       10.15        9.31      4.80 o 
   6   2   7       20.34       22.79      2.75 o 
   7   2   7       27.64       30.40      3.06 o 
 -11   3   7       84.71       98.84      7.60 o 
 -10   3   7        1.74        1.92      1.83 o 
  -9   3   7       31.03       37.58      3.26 o 
  -8   3   7        5.21        4.67      1.72 o 
  -7   3   7        1.03       -0.36      1.43 o 
  -6   3   7       24.21       26.09      2.55 o 
  -5   3   7      160.45      160.47      4.57 o 
  -4   3   7        4.85        4.45      0.96 o 
  -3   3   7      142.51      161.78      6.93 o 
  -2   3   7       46.37       42.96      2.38 o 
  -1   3   7      104.43      108.63      4.01 o 
   0   3   7      285.59      285.24      6.92 o 
   1   3   7       30.17       33.23      2.42 o 
   2   3   7       40.15       42.99      2.68 o 
   3   3   7       82.98       77.19      3.76 o 
   4   3   7        0.50        1.46      3.71 o 
   5   3   7        2.91        2.47      1.72 o 
   6   3   7       23.08       26.59      5.97 o 
 -10   4   7        3.36        2.17      2.17 o 
  -9   4   7       19.55       23.35      4.44 o 
  -8   4   7       57.69       60.94      3.83 o 
  -7   4   7        3.35        2.90      1.72 o 
  -6   4   7        1.80        3.80      1.66 o 
  -5   4   7      164.15      149.80      5.76 o 
  -4   4   7       11.67       12.02      1.40 o 
  -3   4   7      209.62      195.11      5.26 o 
  -2   4   7        8.28        5.04      1.16 o 
  -1   4   7       88.62       95.26      3.35 o 
   0   4   7        0.01        0.70      0.98 o 
   1   4   7        0.70        5.69      1.52 o 
   2   4   7       30.29       33.08      2.75 o 
   3   4   7      100.64      111.99      4.86 o 
   4   4   7        9.67        8.55      1.96 o 
   5   4   7       13.47       16.33      2.47 o 
  -9   5   7       36.45       40.19      5.07 o 
  -8   5   7        1.48        1.13      1.70 o 
  -7   5   7        0.33        0.53      1.65 o 
  -6   5   7       28.28       28.07      2.82 o 
  -4   5   7       12.89        8.51      2.72 o 
  -3   5   7        1.66        3.02      1.61 o 
  -2   5   7       63.34       56.07      2.58 o 
  -1   5   7       62.29       56.17      3.09 o 
   0   5   7      186.17      196.91      6.75 o 
   1   5   7       65.16       70.08      6.70 o 
   2   5   7      177.61      192.56      6.90 o 
   3   5   7        0.14       -1.39      1.39 o 
   4   5   7        5.23        3.44      1.99 o 
  -8   6   7        1.04        3.50      2.04 o 
  -7   6   7        0.01       -0.68      1.60 o 
  -6   6   7       75.51       75.08      4.44 o 
  -5   6   7        6.77        6.52      2.72 o 
  -4   6   7        0.09        3.34      2.62 o 
  -3   6   7      134.99      123.71      8.06 o 
  -1   6   7      163.78      168.22     13.49 o 
   0   6   7       22.78       21.06      2.44 o 
   1   6   7        6.52        4.89      3.08 o 
   2   6   7       47.98       54.06      5.79 o 
   3   6   7        9.34       10.14      3.44 o 
  -6   7   7        6.80        3.18      2.99 o 
  -4   7   7        7.64       10.41      2.81 o 
  -3   7   7        0.58        3.35      2.04 o 
  -2   7   7       41.60       31.94      3.26 o 
  -1   7   7       26.44       30.41      4.71 o 
   0   7   7      120.39      122.23      5.36 o 
   1   7   7        3.70        5.10      4.07 o 
  -4   8   7        1.14       -0.72      3.08 o 
  -3   8   7      105.56      121.11      8.33 o 
  -1 -13   8       18.62       15.03      3.80 o 
   0 -13   8        0.76        1.81      2.72 o 
   1 -13   8       77.60       88.34      7.06 o 
   2 -13   8       38.94       53.76      5.79 o 
   3 -13   8       28.54       41.27      5.25 o 
   4 -13   8        3.06        9.41      3.44 o 
  -3 -12   8        1.68       -1.27      2.17 o 
  -2 -12   8       30.53       23.17      3.98 o 
  -1 -12   8        2.28        1.27      2.53 o 
   0 -12   8       45.81       56.12      5.43 o 
   1 -12   8       32.58       30.96      4.34 o 
   2 -12   8        1.15        3.62      2.53 o 
   3 -12   8       13.21       16.65      3.62 o 
   4 -12   8       13.20       12.49      3.26 o 
   5 -12   8       88.43       99.93      7.24 o 
   6 -12   8        5.45        9.05      3.26 o 
   7 -12   8       30.54       37.65      5.07 o 
  -4 -11   8       25.39       25.71      3.98 o 
  -3 -11   8        0.01        3.08      2.17 o 
  -2 -11   8       56.77       59.31      3.58 o 
  -1 -11   8       30.94       43.27      4.53 o 
   0 -11   8        0.97        0.00      2.17 o 
   1 -11   8       39.58       43.08      4.71 o 
   2 -11   8        0.03       -0.18      1.99 o 
   3 -11   8        8.16        7.06      2.72 o 
   4 -11   8        0.58        2.17      2.35 o 
   5 -11   8        0.40        2.17      2.53 o 
   6 -11   8        0.90        2.72      2.35 o 
   7 -11   8        5.28        5.25      2.90 o 
   8 -11   8        6.03        6.34      2.90 o 
  -5 -10   8        0.67        2.53      2.35 o 
  -4 -10   8       11.05       12.85      3.08 o 
  -3 -10   8       82.24       92.50      4.35 o 
  -2 -10   8       21.03       22.02      2.29 o 
  -1 -10   8       66.08       66.28      4.16 o 
   0 -10   8       22.29       19.84      2.09 o 
   1 -10   8        4.11        5.25      2.35 o 
   2 -10   8        8.70        4.16      2.35 o 
   3 -10   8        1.52        1.63      2.17 o 
   4 -10   8       25.56       28.06      3.80 o 
   5 -10   8        3.93        4.89      2.53 o 
   6 -10   8        3.15        2.53      2.35 o 
   7 -10   8       23.85       18.28      3.44 o 
  -6  -9   8       13.57       10.86      2.90 o 
  -5  -9   8        6.43        7.97      2.72 o 
  -4  -9   8       32.47       29.49      2.34 o 
  -3  -9   8        2.19        2.60      1.16 o 
  -2  -9   8      125.18      125.46      4.03 o 
  -1  -9   8      161.88      165.47      4.76 o 
   0  -9   8       28.98       32.64      2.83 o 
   1  -9   8      105.03      102.72      3.40 o 
   2  -9   8       22.42       24.62      3.26 o 
   3  -9   8       35.56       37.47      3.98 o 
   4  -9   8        7.77        8.69      2.53 o 
   5  -9   8        5.53        3.62      2.17 o 
   6  -9   8        1.37        3.80      2.35 o 
   7  -9   8        6.00        6.88      2.53 o 
   9  -9   8        2.53        7.06      3.08 o 
  -7  -8   8        0.13       -1.81      1.81 o 
  -6  -8   8        0.83       -1.45      1.81 o 
  -5  -8   8        0.37        1.45      1.99 o 
  -4  -8   8       16.31       15.40      1.98 o 
  -3  -8   8       20.76       18.23      2.62 o 
  -2  -8   8        0.06       -0.03      1.08 o 
  -1  -8   8       19.42       19.71      1.59 o 
   0  -8   8        2.05        0.63      0.87 o 
   1  -8   8       17.52       18.20      1.47 o 
   2  -8   8        0.28       -0.74      0.74 o 
   3  -8   8        1.49        2.17      1.63 o 
   4  -8   8       20.33       16.11      2.72 o 
   5  -8   8        1.30        1.09      1.63 o 
   6  -8   8        1.53        2.51      1.34 o 
   7  -8   8        0.18        1.27      2.17 o 
   8  -8   8        0.17        0.00      1.99 o 
   9  -8   8        4.61        4.34      2.90 o 
  -8  -7   8        1.33       -1.45      1.81 o 
  -7  -7   8       25.77       27.70      3.80 o 
  -6  -7   8        5.75        3.44      1.99 o 
  -5  -7   8        3.72        0.59      1.26 o 
  -4  -7   8        0.13       -1.04      1.04 o 
  -3  -7   8       86.55       90.70      4.07 o 
  -2  -7   8        0.02        2.15      1.27 o 
  -1  -7   8      531.96      536.62     14.20 o 
   0  -7   8       95.25      100.30      3.81 o 
   1  -7   8      269.04      262.50      7.60 o 
   2  -7   8       41.52       36.89      1.84 o 
   3  -7   8       10.36        9.80      1.12 o 
   4  -7   8        0.21        2.53      1.63 o 
   5  -7   8        0.10       -0.36      1.27 o 
   6  -7   8        2.18        3.35      1.41 o 
   7  -7   8        0.32        1.81      2.35 o 
   8  -7   8        9.91        7.60      2.90 o 
   9  -7   8        1.17       -0.91      2.35 o 
  -9  -6   8        5.12        3.62      2.53 o 
  -8  -6   8        3.61        4.16      2.35 o 
  -7  -6   8       22.18       13.58      2.90 o 
  -6  -6   8        2.65        3.80      1.41 o 
  -5  -6   8        0.34        2.13      1.36 o 
  -4  -6   8      869.09      904.67     22.91 o 
  -3  -6   8        0.07        0.27      1.02 o 
  -2  -6   8     1139.28     1105.61     27.32 o 
  -1  -6   8       16.61       12.23      1.52 o 
   0  -6   8        2.01        2.42      1.00 o 
   1  -6   8      393.95      396.81     10.67 o 
   2  -6   8      202.40      189.90      9.87 o 
   3  -6   8        4.10        2.62      0.69 o 
   4  -6   8      348.27      347.45      6.71 o 
   5  -6   8       27.20       26.33      3.71 o 
   6  -6   8      141.25      138.12      7.60 o 
   7  -6   8      126.62      119.12      7.24 o 
   8  -6   8      114.69      120.93      7.78 o 
   9  -6   8       59.51       56.66      5.97 o 
  -9  -5   8        3.12        0.36      1.99 o 
  -8  -5   8       48.99       48.52      4.71 o 
  -7  -5   8       58.93       65.53      5.07 o 
  -6  -5   8       60.15       57.03      3.13 o 
  -5  -5   8        0.31       -0.46      1.54 o 
  -4  -5   8        1.02        0.93      1.08 o 
  -3  -5   8       13.72       10.05      1.47 o 
  -2  -5   8       19.54       21.37      2.26 o 
  -1  -5   8       55.45       58.09      2.73 o 
   0  -5   8      136.82      140.99      6.25 o 
   1  -5   8      228.92      210.49      6.26 o 
   2  -5   8       43.67       41.97      1.37 o 
   3  -5   8      104.64      102.88      3.47 o 
   4  -5   8       21.64       16.59      2.19 o 
   5  -5   8       23.02       24.43      2.04 o 
   6  -5   8        5.29        5.97      2.35 o 
   7  -5   8        9.82       10.50      2.90 o 
   8  -5   8       18.65       18.10      3.62 o 
   9  -5   8        1.50        0.18      2.35 o 
 -10  -4   8       19.77       15.39      3.26 o 
  -9  -4   8        3.89        9.23      2.72 o 
  -8  -4   8        8.54        5.25      2.35 o 
  -7  -4   8        0.47        1.06      1.26 o 
  -6  -4   8      224.76      231.77      7.42 o 
  -5  -4   8        5.81        4.28      1.90 o 
  -4  -4   8      286.73      310.42      9.02 o 
  -3  -4   8        6.66        5.65      1.26 o 
  -2  -4   8        0.06        0.70      0.87 o 
  -1  -4   8      259.22      260.58      7.48 o 
   0  -4   8       82.09       94.02      2.74 o 
   1  -4   8       52.00       53.47      2.19 o 
   2  -4   8        1.26        1.34      0.68 o 
   3  -4   8       14.65       13.07      1.02 o 
   4  -4   8      186.11      184.21      4.76 o 
   5  -4   8      143.20      145.31      8.24 o 
   6  -4   8       83.62       89.49      3.81 o 
   7  -4   8       12.68       10.68      2.90 o 
   8  -4   8        5.88        9.41      3.08 o 
   9  -4   8        0.66        1.63      2.72 o 
 -10  -3   8        0.88        2.53      2.35 o 
  -9  -3   8        0.12        1.09      1.99 o 
  -8  -3   8        3.17        3.26      1.99 o 
  -7  -3   8       31.60       33.47      2.62 o 
  -6  -3   8       58.07       51.85      4.25 o 
  -5  -3   8      115.63      109.95      4.29 o 
  -4  -3   8      241.51      274.86      8.12 o 
  -3  -3   8       32.48       34.99      2.16 o 
  -2  -3   8      216.04      209.26      5.08 o 
  -1  -3   8        0.17       -0.50      0.50 o 
   0  -3   8       79.11       77.30      2.12 o 
   1  -3   8       81.27       79.33      3.21 o 
   2  -3   8       56.57       57.10      2.09 o 
   3  -3   8       22.31       21.98      1.30 o 
   4  -3   8        8.53        6.40      1.16 o 
   5  -3   8       63.56       58.65      2.49 o 
   6  -3   8       57.90       52.52      2.46 o 
   7  -3   8        2.60        2.31      1.47 o 
   8  -3   8        0.57        3.62      2.72 o 
   9  -3   8       19.50       24.43      3.13 o 
  -9  -2   8        6.56        5.61      2.17 o 
  -8  -2   8        0.02       -0.76      1.20 o 
  -7  -2   8        0.08       -0.54      1.63 o 
  -6  -2   8      121.85      144.29      5.24 o 
  -5  -2   8        1.84        0.89      1.13 o 
  -4  -2   8      136.33      138.96      3.88 o 
  -3  -2   8      213.06      214.04      5.29 o 
  -2  -2   8        0.48       -0.61      0.61 o 
  -1  -2   8        8.43        9.47      0.91 o 
   0  -2   8      430.21      433.67      9.44 o 
   1  -2   8       26.59       26.44      1.49 o 
   2  -2   8      275.69      282.92      8.12 o 
   3  -2   8       43.41       39.21      1.84 o 
   4  -2   8       14.30       15.31      2.20 o 
   5  -2   8        2.33        1.87      1.09 o 
   6  -2   8       34.11       37.93      2.80 o 
   7  -2   8        0.01       -0.10      1.14 o 
   8  -2   8       49.34       58.11      3.89 o 
  -8  -1   8       55.03       56.73      6.43 o 
  -7  -1   8       12.47       16.17      1.91 o 
  -6  -1   8       18.82       20.00      1.96 o 
  -5  -1   8        1.50        1.31      0.82 o 
  -4  -1   8        2.72        0.95      1.06 o 
  -3  -1   8       69.96       75.03      2.60 o 
  -2  -1   8      300.32      304.76      6.04 o 
  -1  -1   8       60.89       66.30      2.00 o 
   0  -1   8      506.89      492.11     10.62 o 
   1  -1   8       86.69       84.12      2.72 o 
   2  -1   8       51.62       52.56      2.09 o 
   3  -1   8      193.08      176.91      5.81 o 
   4  -1   8       56.37       51.08      2.81 o 
   5  -1   8        0.23       -0.69      1.08 o 
   6  -1   8       18.22       16.87      2.59 o 
   7  -1   8       45.74       48.39      2.79 o 
   8  -1   8        0.02        0.59      1.44 o 
  -9   0   8       35.03       36.02      4.16 o 
  -8   0   8        0.03       -0.91      1.99 o 
  -7   0   8        7.61        5.64      1.21 o 
  -6   0   8       73.79       75.64      2.85 o 
  -5   0   8      241.06      219.32      5.60 o 
  -4   0   8      210.97      231.53      5.77 o 
  -3   0   8      156.71      149.73      3.55 o 
  -2   0   8       37.51       39.91      1.61 o 
  -1   0   8       97.17      101.47      3.13 o 
   0   0   8       42.46       41.03      1.95 o 
   1   0   8       67.10       68.64      3.83 o 
   2   0   8      144.40      146.25      5.05 o 
   3   0   8       57.30       59.89      3.06 o 
   4   0   8      213.36      207.25      6.84 o 
   5   0   8        3.53        0.92      1.47 o 
   6   0   8      173.25      179.75      6.58 o 
   7   0   8        0.44       -0.45      2.72 o 
   8   0   8        4.21        9.41      2.90 o 
  -9   1   8       79.34       85.44      6.15 o 
  -8   1   8       21.58       23.15      4.34 o 
  -7   1   8        8.32        8.79      1.85 o 
  -6   1   8        6.05        4.56      1.54 o 
  -5   1   8       94.85      106.80      3.46 o 
  -4   1   8       37.05       38.01      2.04 o 
  -3   1   8       10.66       11.36      1.04 o 
  -2   1   8        2.03        0.67      0.81 o 
  -1   1   8      181.00      184.10      4.83 o 
   0   1   8        0.90       -0.75      0.75 o 
   1   1   8       43.91       40.21      4.13 o 
   2   1   8      170.76      164.16      5.69 o 
   3   1   8       26.99       22.71      2.26 o 
   4   1   8      122.41      123.65      4.99 o 
   5   1   8       22.48       25.12      2.60 o 
   6   1   8        4.35        6.26      2.62 o 
   7   1   8       11.05       17.92      2.60 o 
 -10   2   8        1.91        0.72      2.72 o 
  -9   2   8       28.23       30.71      3.01 o 
  -8   2   8        0.49        1.01      1.47 o 
  -7   2   8      128.49      122.81      5.18 o 
  -6   2   8      212.37      200.41      6.98 o 
  -5   2   8      663.31      653.49     14.12 o 
  -4   2   8      101.92      104.03      3.10 o 
  -3   2   8      162.19      170.24      4.00 o 
  -2   2   8        2.25        2.24      1.03 o 
  -1   2   8       15.71       12.41      1.60 o 
   0   2   8        1.24       -0.34      0.88 o 
   1   2   8       41.66       39.75      2.73 o 
   2   2   8       22.53       16.90      2.17 o 
   3   2   8       76.93       74.48      4.25 o 
   4   2   8      107.08      110.77      4.79 o 
   5   2   8        3.72        7.83      3.98 o 
   6   2   8      101.22      100.75      4.93 o 
 -10   3   8        6.59        7.76      3.35 o 
  -9   3   8       25.05       23.79      2.88 o 
  -8   3   8       40.20       43.39      3.39 o 
  -7   3   8        2.64        0.97      1.65 o 
  -6   3   8        0.41       -1.26      1.26 o 
  -5   3   8      132.12      127.19      5.18 o 
  -4   3   8        0.40       -0.54      1.05 o 
  -3   3   8        4.11        4.04      1.11 o 
  -2   3   8      175.40      180.28      6.52 o 
  -1   3   8       93.56       82.91      3.08 o 
   0   3   8      149.02      152.95      4.48 o 
   1   3   8      309.75      298.70      9.19 o 
   2   3   8        2.50        1.88      2.08 o 
   3   3   8      191.50      204.35      7.15 o 
   4   3   8        0.24       -1.16      1.43 o 
   5   3   8        1.99        0.50      1.72 o 
  -9   4   8       38.50       43.52      4.16 o 
  -8   4   8        5.82        3.62      2.05 o 
  -7   4   8       32.97       27.91      6.61 o 
  -6   4   8       12.72       13.39      2.44 o 
  -5   4   8      181.40      196.30     10.05 o 
  -4   4   8       73.56       75.56      4.03 o 
  -3   4   8        6.96        8.10      1.36 o 
  -2   4   8       16.97       18.03      4.34 o 
  -1   4   8       37.88       36.71      2.78 o 
   0   4   8       50.88       62.98      3.43 o 
   1   4   8       13.03       15.71      2.13 o 
   2   4   8        0.71        2.77      3.08 o 
   3   4   8        0.78        0.51      1.57 o 
   4   4   8       46.53       48.41      3.63 o 
  -7   5   8        4.78        7.18      5.79 o 
  -6   5   8        9.37        9.75      2.16 o 
  -5   5   8       38.10       50.51      4.89 o 
  -4   5   8       38.07       56.97      7.87 o 
  -3   5   8        0.54        1.27      2.17 o 
  -2   5   8       66.65       80.92      3.22 o 
  -1   5   8        0.04        4.69      1.57 o 
   0   5   8       10.52        6.80      1.74 o 
   1   5   8       65.36       66.55      3.81 o 
   2   5   8        4.54        3.89      1.83 o 
   3   5   8       56.76       61.00      3.94 o 
  -7   6   8       99.62      110.24      5.57 o 
  -6   6   8        1.44        2.67      2.00 o 
  -5   6   8       84.41      104.25      5.24 o 
  -4   6   8       16.69       20.14      2.99 o 
  -2   6   8        5.27        2.42      1.96 o 
  -1   6   8        0.70        4.53      2.72 o 
   0   6   8        0.52        1.12      1.61 o 
   1   6   8        1.92        0.42      1.70 o 
  -4   7   8       47.00       49.24      5.79 o 
  -3   7   8        0.18        4.53      3.62 o 
  -1 -13   9        6.12       13.58      3.44 o 
   0 -13   9        5.32        6.34      2.90 o 
   1 -13   9       22.06       20.82      3.98 o 
   2 -13   9        0.01        0.00      2.53 o 
   3 -13   9       18.98       26.25      4.34 o 
  -3 -12   9       40.92       43.63      4.71 o 
  -2 -12   9       14.90       20.09      3.80 o 
  -1 -12   9        8.31        7.06      2.90 o 
   0 -12   9        7.08        8.15      3.26 o 
   1 -12   9        0.70       -2.17      2.17 o 
   2 -12   9        1.56       -0.36      2.35 o 
   3 -12   9        9.01       11.40      3.08 o 
   4 -12   9        0.10        1.45      2.35 o 
   5 -12   9       16.97       22.09      4.16 o 
   6 -12   9       24.30       28.24      4.53 o 
   7 -12   9        3.69        4.71      3.08 o 
  -4 -11   9        9.48       10.86      3.08 o 
  -3 -11   9       36.01       42.18      3.33 o 
  -2 -11   9        4.05        4.34      1.79 o 
  -1 -11   9       11.93       11.48      2.00 o 
   0 -11   9       36.57       43.81      4.71 o 
   1 -11   9        1.95        1.63      2.35 o 
   2 -11   9       39.01       48.88      4.89 o 
   3 -11   9        8.97        9.23      2.90 o 
   4 -11   9        2.70        2.35      2.53 o 
   5 -11   9        3.68        3.44      2.35 o 
   6 -11   9        0.14        1.63      2.53 o 
   7 -11   9        0.37        3.44      2.72 o 
  -5 -10   9        4.94        5.97      2.90 o 
  -4 -10   9        5.70        6.22      2.26 o 
  -3 -10   9       14.33       14.59      1.74 o 
  -2 -10   9       13.53       10.75      1.63 o 
  -1 -10   9       30.55       27.97      2.07 o 
   0 -10   9       61.10       53.37      2.55 o 
   1 -10   9       55.36       54.31      4.71 o 
   2 -10   9       11.24        8.15      2.53 o 
   3 -10   9       78.30       81.46      5.79 o 
   4 -10   9       16.18       17.38      3.26 o 
   5 -10   9       10.87       15.75      3.08 o 
   6 -10   9       16.86       17.38      3.26 o 
   7 -10   9        1.36        4.16      2.53 o 
  -6  -9   9        2.03        4.16      2.53 o 
  -5  -9   9        0.25        0.18      1.99 o 
  -4  -9   9       15.78       16.11      2.47 o 
  -3  -9   9        3.53        2.27      1.20 o 
  -2  -9   9        1.28       -0.22      1.03 o 
  -1  -9   9       53.38       56.85      2.60 o 
   0  -9   9        4.25        3.58      1.09 o 
   1  -9   9       22.67       18.81      1.59 o 
   2  -9   9       19.47       24.18      2.30 o 
   3  -9   9        0.19       -0.18      1.63 o 
   4  -9   9        2.54        2.72      1.99 o 
   5  -9   9       63.72       50.51      4.53 o 
   6  -9   9        0.98        2.17      2.17 o 
  -7  -8   9        5.93        5.61      2.53 o 
  -6  -8   9       24.62       24.80      3.62 o 
  -5  -8   9        3.31        0.54      1.30 o 
  -4  -8   9        1.02        1.03      1.34 o 
  -3  -8   9       13.77       12.72      3.62 o 
  -2  -8   9       28.80       28.15      4.16 o 
  -1  -8   9        6.63        7.78      1.52 o 
   0  -8   9        0.76        1.21      1.09 o 
   1  -8   9       20.58       15.71      1.93 o 
   2  -8   9        0.35       -0.30      0.81 o 
   3  -8   9       31.65       30.75      3.08 o 
   4  -8   9       16.63       25.52      3.26 o 
   5  -8   9       33.27       42.18      4.16 o 
   6  -8   9        0.02        1.81      1.99 o 
   8  -8   9        1.21       -1.99      1.99 o 
   9  -8   9       10.23        4.53      3.08 o 
  -8  -7   9        7.35        6.52      2.72 o 
  -7  -7   9        4.68        4.89      2.35 o 
  -6  -7   9       23.66       29.33      3.80 o 
  -5  -7   9        2.08        2.14      1.39 o 
  -4  -7   9       68.33       63.94      5.07 o 
  -3  -7   9       11.37       14.21      1.91 o 
  -2  -7   9        0.12        1.27      1.99 o 
  -1  -7   9       67.56       73.78      3.45 o 
   0  -7   9       66.98       57.33      2.86 o 
   1  -7   9        4.69        3.82      1.13 o 
   2  -7   9      278.04      278.34      9.05 o 
   3  -7   9        7.46        6.82      1.08 o 
   4  -7   9      111.14      114.59      4.60 o 
   5  -7   9       49.40       42.36      3.98 o 
   6  -7   9       13.14       13.40      2.90 o 
   7  -7   9       52.38       47.79      4.89 o 
   8  -7   9        3.61        3.98      2.72 o 
   9  -7   9        0.27       -1.63      2.53 o 
  -8  -6   9        7.08        8.87      2.72 o 
  -7  -6   9       44.72       44.17      4.71 o 
  -6  -6   9       11.22       10.05      1.79 o 
  -5  -6   9        6.44        1.89      1.39 o 
  -4  -6   9       30.67       32.65      2.99 o 
  -3  -6   9       25.40       21.88      2.11 o 
  -2  -6   9       79.28       80.63      3.63 o 
  -1  -6   9      179.58      169.10      5.69 o 
   0  -6   9      116.55      122.28      4.46 o 
   1  -6   9       60.46       53.02      2.73 o 
   2  -6   9      201.24      201.05      6.26 o 
   3  -6   9        9.12       10.86      2.17 o 
   4  -6   9        0.69        0.52      0.50 o 
   5  -6   9       13.71        8.04      1.52 o 
   6  -6   9        5.48        4.34      2.17 o 
   7  -6   9       84.64       80.01      5.79 o 
   8  -6   9        1.31        2.90      2.53 o 
   9  -6   9        6.41        4.16      2.72 o 
  -9  -5   9        2.40       -0.18      1.99 o 
  -8  -5   9        7.23       10.14      2.90 o 
  -7  -5   9       37.59       31.84      6.34 o 
  -6  -5   9       19.09       17.74      2.11 o 
  -5  -5   9        0.01       -1.21      1.26 o 
  -4  -5   9        8.55        6.41      1.72 o 
  -3  -5   9        2.49        1.72      1.90 o 
  -2  -5   9     1051.68     1122.92     27.77 o 
  -1  -5   9       19.51       19.37      2.72 o 
   0  -5   9      974.62     1001.58     24.82 o 
   1  -5   9       25.16       19.49      1.78 o 
   2  -5   9       84.12       79.67      2.28 o 
   3  -5   9        1.18        0.04      0.57 o 
   4  -5   9        4.43        2.91      0.85 o 
   5  -5   9        5.55        2.67      1.34 o 
   6  -5   9        3.17        3.80      2.35 o 
   7  -5   9        0.02       -0.36      2.17 o 
   8  -5   9        6.92        4.53      2.90 o 
   9  -5   9       13.34       11.95      3.44 o 
 -10  -4   9       25.78       22.81      3.98 o 
  -9  -4   9       27.37       28.78      3.98 o 
  -8  -4   9       42.61       38.02      4.16 o 
  -7  -4   9       37.58       37.18      2.82 o 
  -6  -4   9        0.07       -0.40      1.26 o 
  -5  -4   9       92.86      104.62      4.41 o 
  -4  -4   9       20.01       16.87      3.62 o 
  -3  -4   9     1122.97     1207.65     29.82 o 
  -2  -4   9        2.64        2.60      1.26 o 
  -1  -4   9      536.93      548.96     14.39 o 
   0  -4   9       50.22       54.95      3.26 o 
   1  -4   9       22.21       19.60      1.45 o 
   2  -4   9       27.46       26.40      1.35 o 
   3  -4   9      279.58      268.77      5.61 o 
   4  -4   9      114.63      116.73      4.00 o 
   5  -4   9       62.64       64.91      2.64 o 
   6  -4   9        8.12        5.77      1.33 o 
   7  -4   9       20.76       19.13      2.43 o 
   8  -4   9        8.85        6.27      2.04 o 
 -10  -3   9        4.01        3.80      2.35 o 
  -9  -3   9        6.75        2.53      2.17 o 
  -8  -3   9       43.75       40.54      3.01 o 
  -7  -3   9        8.55        6.77      1.72 o 
  -6  -3   9       30.68       32.73      4.53 o 
  -5  -3   9       29.37       30.86      2.42 o 
  -4  -3   9       17.61       18.51      1.98 o 
  -3  -3   9      279.05      292.81      8.63 o 
  -2  -3   9       35.91       39.67      2.42 o 
  -1  -3   9       27.27       25.47      1.59 o 
   0  -3   9      498.53      490.90      9.16 o 
   1  -3   9        1.52        0.98      0.84 o 
   2  -3   9      106.63      106.34      3.24 o 
   3  -3   9      115.58      107.96      3.34 o 
   4  -3   9       35.40       30.91      1.96 o 
   5  -3   9       12.53       10.98      1.86 o 
   6  -3   9       86.51       82.59      3.26 o 
   7  -3   9        8.32        8.96      1.57 o 
   8  -3   9       24.39       28.13      3.04 o 
  -9  -2   9       12.85       11.59      2.72 o 
  -8  -2   9       42.92       41.99      5.61 o 
  -7  -2   9        2.45        1.27      1.39 o 
  -6  -2   9        8.94        7.72      1.65 o 
  -5  -2   9       76.55       72.71      3.45 o 
  -4  -2   9        4.77        5.33      1.43 o 
  -3  -2   9      163.50      174.77      4.66 o 
  -2  -2   9       72.95       72.06      2.60 o 
  -1  -2   9      180.41      188.79      4.21 o 
   0  -2   9       72.58       73.52      2.21 o 
   1  -2   9       56.28       58.89      2.30 o 
   2  -2   9       43.14       46.10      2.72 o 
   3  -2   9       15.31       19.61      2.17 o 
   4  -2   9        0.01        0.99      1.21 o 
   5  -2   9        2.39        0.80      1.20 o 
   6  -2   9       58.42       56.82      2.77 o 
   7  -2   9        7.08        9.72      1.78 o 
   8  -2   9       42.25       40.18      3.98 o 
  -9  -1   9       14.26       13.58      3.44 o 
  -8  -1   9       53.10       50.34      3.19 o 
  -7  -1   9        0.62       -1.17      1.17 o 
  -6  -1   9      148.26      137.43      5.17 o 
  -5  -1   9       26.46       25.33      2.24 o 
  -4  -1   9       46.44       47.92      2.22 o 
  -3  -1   9      301.93      312.52      7.38 o 
  -2  -1   9       92.06       93.25      2.64 o 
  -1  -1   9      508.80      484.32      9.14 o 
   0  -1   9      274.87      273.04      6.55 o 
   1  -1   9       70.72       66.55      2.50 o 
   2  -1   9       27.11       30.17      1.80 o 
   3  -1   9        1.46       -0.02      1.13 o 
   4  -1   9       89.02       90.50      3.96 o 
   5  -1   9        0.50        0.59      1.45 o 
   6  -1   9       27.68       30.69      2.81 o 
   7  -1   9        0.61        2.33      1.85 o 
   8  -1   9        8.20       10.14      3.08 o 
  -9   0   9        0.05        0.00      2.53 o 
  -8   0   9        9.62        9.59      2.90 o 
  -7   0   9        2.77        1.81      1.30 o 
  -6   0   9        0.53       -0.79      0.87 o 
  -5   0   9       31.88       36.00      2.05 o 
  -4   0   9       28.50       33.04      1.98 o 
  -3   0   9      281.53      293.76      6.08 o 
  -2   0   9        5.33        4.89      0.95 o 
  -1   0   9        7.20        5.45      1.14 o 
   0   0   9      166.72      158.16      4.42 o 
   1   0   9      136.30      131.95      3.90 o 
   2   0   9      117.66      112.21      4.71 o 
   3   0   9        8.59        6.34      1.52 o 
   4   0   9       55.48       48.65      3.06 o 
   5   0   9       12.10       16.17      4.07 o 
   6   0   9        9.49       12.05      2.22 o 
   7   0   9        6.34        6.34      2.72 o 
 -10   1   9        0.94       -0.36      2.72 o 
  -9   1   9       13.58       12.67      3.44 o 
  -8   1   9        0.12        0.00      2.35 o 
  -7   1   9       28.57       35.12      2.94 o 
  -6   1   9       51.40       57.34      2.60 o 
  -5   1   9       87.78       80.98      3.09 o 
  -4   1   9      310.16      314.37      7.62 o 
  -3   1   9      318.67      306.33      6.41 o 
  -2   1   9      427.14      411.93      9.46 o 
  -1   1   9      488.43      488.38     10.92 o 
   0   1   9      248.35      237.26      6.02 o 
   1   1   9       65.35       67.14      3.38 o 
   2   1   9        3.18        4.90      1.52 o 
   3   1   9       17.89       16.78      2.16 o 
   4   1   9       46.34       48.27      3.19 o 
   5   1   9        9.98        9.93      2.16 o 
   6   1   9        0.50        0.70      1.90 o 
 -10   2   9       18.08       22.09      4.16 o 
  -9   2   9        3.11        1.12      1.72 o 
  -8   2   9       18.54       20.16      4.53 o 
  -7   2   9       94.12      100.40      4.73 o 
  -6   2   9       18.66       17.57      2.30 o 
  -5   2   9       76.94       74.37      2.97 o 
  -4   2   9        1.80        0.21      1.04 o 
  -3   2   9      122.62      129.11      3.47 o 
  -2   2   9       56.14       62.21      3.56 o 
  -1   2   9        1.46        0.11      1.03 o 
   0   2   9       44.06       41.45      2.90 o 
   1   2   9      151.10      148.06      5.56 o 
   2   2   9        1.14        0.21      1.30 o 
   3   2   9       34.47       35.97      2.91 o 
   4   2   9        0.01       -0.81      1.47 o 
   5   2   9       10.99        9.61      2.09 o 
  -9   3   9        1.43        2.26      2.00 o 
  -8   3   9       37.97       40.83      3.52 o 
  -7   3   9        5.06        2.43      1.83 o 
  -6   3   9       22.89       25.04      2.81 o 
  -5   3   9       20.20       20.93      2.81 o 
  -4   3   9        0.21       -0.23      0.80 o 
  -3   3   9       38.47       41.47      2.34 o 
  -2   3   9      289.56      296.50      7.47 o 
  -1   3   9        1.47       -0.11      1.18 o 
   0   3   9      211.62      220.45      7.39 o 
   1   3   9        3.19        3.51      1.47 o 
   2   3   9       11.28        9.61      3.53 o 
   3   3   9        1.02       -1.15      1.39 o 
   4   3   9       47.58       47.00      3.61 o 
  -8   4   9       57.38       61.56      4.35 o 
  -7   4   9       12.95        9.15      2.30 o 
  -6   4   9       10.61        8.87      2.11 o 
  -5   4   9       60.79       59.22      3.81 o 
  -4   4   9       56.04       55.69      3.71 o 
  -3   4   9       74.25       88.02      3.44 o 
  -2   4   9       27.20       25.65      3.06 o 
  -1   4   9       76.17       94.18      3.56 o 
   0   4   9       14.55       21.72      3.08 o 
   1   4   9        0.14        0.69      1.54 o 
   2   4   9        4.04        2.60      3.08 o 
   3   4   9        0.02        1.09      2.17 o 
  -7   5   9        6.23        6.70      3.08 o 
  -6   5   9        1.14        2.94      2.00 o 
  -5   5   9       17.46       18.19      2.75 o 
  -4   5   9        5.46        9.59      3.08 o 
  -3   5   9       96.52      102.50      5.05 o 
  -2   5   9        0.02        0.96      2.08 o 
  -1   5   9       74.32       76.69      3.99 o 
   0   5   9        7.41        5.70      3.62 o 
   1   5   9        0.80        0.93      3.17 o 
  -5   6   9      106.33      118.57      8.33 o 
  -4   6   9        8.56       13.58      4.16 o 
  -3   6   9       32.72       48.71      5.52 o 
   0   6   9       53.05       63.00      5.25 o 
  -3 -12  10        0.01        1.27      2.53 o 
  -2 -12  10       52.49       52.68      5.43 o 
  -1 -12  10       14.74       22.09      3.98 o 
   0 -12  10        2.14        2.90      2.72 o 
   1 -12  10        2.40        0.54      2.35 o 
   2 -12  10        4.08        5.25      2.90 o 
   3 -12  10        2.69        2.35      2.72 o 
   4 -12  10       10.05        8.15      3.08 o 
   5 -12  10        0.95        0.36      2.35 o 
   6 -12  10       16.59       13.58      3.62 o 
  -4 -11  10        0.27       -1.99      1.99 o 
  -3 -11  10        3.95        4.73      1.80 o 
  -2 -11  10        0.99        2.53      1.65 o 
  -1 -11  10       12.55       13.34      2.09 o 
   0 -11  10       38.75       40.19      4.53 o 
   1 -11  10       15.90       13.21      3.26 o 
   2 -11  10       59.25       56.66      5.07 o 
   3 -11  10        2.14        0.54      2.17 o 
   4 -11  10        1.30       -1.99      1.99 o 
   5 -11  10        5.13        0.91      2.35 o 
   6 -11  10       15.70       15.93      3.44 o 
   7 -11  10        9.13        9.59      3.08 o 
  -5 -10  10        0.08        0.72      2.35 o 
  -4 -10  10        0.89        0.05      1.29 o 
  -3 -10  10        1.08        0.28      1.20 o 
  -2 -10  10       18.35       22.70      2.00 o 
  -1 -10  10        1.35        1.96      1.23 o 
   0 -10  10        3.20        4.69      1.30 o 
   1 -10  10        2.92        3.14      1.72 o 
   2 -10  10       27.40       21.18      3.44 o 
   3 -10  10       16.82       12.13      2.90 o 
   4 -10  10        0.47       -0.18      1.99 o 
   5 -10  10       48.53       47.61      4.89 o 
   6 -10  10        5.88       11.04      2.90 o 
  -6  -9  10        3.39        3.08      2.35 o 
  -5  -9  10       13.31       20.01      2.56 o 
  -4  -9  10        6.67        7.61      2.26 o 
  -3  -9  10       43.89       45.05      3.19 o 
  -2  -9  10       18.25       18.20      2.53 o 
  -1  -9  10        0.65       -1.63      2.17 o 
   0  -9  10       46.14       45.63      2.44 o 
   1  -9  10       25.42       26.81      1.91 o 
   2  -9  10       27.51       22.15      2.37 o 
   3  -9  10       22.92       25.96      2.49 o 
   4  -9  10       47.23       52.14      4.89 o 
   5  -9  10       56.59       52.86      4.89 o 
   6  -9  10       43.32       52.32      4.89 o 
  -6  -8  10       21.48       24.26      3.80 o 
  -5  -8  10       43.08       38.02      3.01 o 
  -4  -8  10        0.01        0.31      1.34 o 
  -3  -8  10      275.90      271.87      8.63 o 
  -2  -8  10       10.28       10.02      2.72 o 
  -1  -8  10       44.53       39.12      3.80 o 
   0  -8  10      105.60       99.29      4.15 o 
   1  -8  10       31.33       27.93      2.22 o 
   2  -8  10        0.62        1.23      0.96 o 
   3  -8  10        0.33        0.05      1.26 o 
   4  -8  10      141.57      153.79      5.76 o 
   5  -8  10        6.76        3.80      2.17 o 
  -7  -7  10        4.32        0.18      2.17 o 
  -6  -7  10        0.00       -1.39      1.39 o 
  -5  -7  10       14.30        7.99      1.85 o 
  -4  -7  10        1.36        1.71      1.39 o 
  -3  -7  10       13.29       13.60      2.04 o 
  -2  -7  10        0.49       -1.45      1.63 o 
  -1  -7  10       15.18       12.91      1.78 o 
   0  -7  10        0.92        0.36      1.13 o 
   1  -7  10       76.37       80.38      3.63 o 
   2  -7  10       22.82       24.90      2.09 o 
   3  -7  10        1.39       -0.72      0.84 o 
   4  -7  10       60.66       56.31      5.79 o 
   5  -7  10       28.87       31.50      3.62 o 
   7  -7  10        4.11        8.69      2.90 o 
   8  -7  10       12.83       10.32      3.44 o 
  -8  -6  10        2.46        0.91      2.35 o 
  -7  -6  10       48.22       32.58      4.16 o 
  -6  -6  10        4.30        2.01      1.43 o 
  -5  -6  10       83.59       83.65      4.16 o 
  -4  -6  10       14.14       13.36      1.96 o 
  -3  -6  10       21.00       23.94      2.29 o 
  -2  -6  10        0.00        0.13      1.21 o 
  -1  -6  10      183.79      182.17      9.23 o 
   0  -6  10      467.33      466.90     12.72 o 
   1  -6  10        1.15        0.40      1.18 o 
   2  -6  10      302.05      301.29      8.82 o 
   3  -6  10       25.23       21.33      1.59 o 
   4  -6  10      221.13      222.69      4.90 o 
   5  -6  10        8.33        5.07      1.81 o 
   6  -6  10        0.13        1.45      2.17 o 
   7  -6  10        0.12        1.99      2.35 o 
   8  -6  10       68.26       71.87      5.97 o 
  -8  -5  10        0.13        1.45      2.17 o 
  -7  -5  10        3.13        3.29      1.60 o 
  -6  -5  10       40.48       48.25      3.62 o 
  -5  -5  10       24.05       26.79      2.49 o 
  -4  -5  10        3.55        1.47      1.34 o 
  -3  -5  10        9.72        7.30      1.52 o 
  -2  -5  10        0.83        1.04      1.21 o 
  -1  -5  10        2.91        3.15      1.26 o 
   0  -5  10        1.16       -0.91      0.91 o 
   1  -5  10      211.67      212.25      6.71 o 
   2  -5  10       26.57       23.55      1.63 o 
   3  -5  10      141.15      152.83      3.68 o 
   4  -5  10        0.02       -0.85      0.96 o 
   5  -5  10        2.59        0.99      1.10 o 
   6  -5  10        9.87        6.11      1.78 o 
   7  -5  10       39.51       46.49      3.38 o 
   8  -5  10        2.47        3.10      1.83 o 
  -9  -4  10        1.04        2.35      2.17 o 
  -8  -4  10       17.54       17.92      3.26 o 
  -7  -4  10       23.08       22.72      2.49 o 
  -6  -4  10       20.31       17.29      2.24 o 
  -5  -4  10      101.54       96.79      4.35 o 
  -4  -4  10        6.46        5.75      1.52 o 
  -3  -4  10        6.50        7.25      1.52 o 
  -2  -4  10       14.09       18.15      1.96 o 
  -1  -4  10      108.78      103.58      4.15 o 
   0  -4  10        0.09       -0.53      1.00 o 
   1  -4  10       60.24       55.71      1.98 o 
   2  -4  10       17.06       16.80      1.24 o 
   3  -4  10      121.03      115.09      3.59 o 
   4  -4  10       25.16       27.19      2.44 o 
   5  -4  10        4.66        1.10      1.11 o 
   6  -4  10       43.74       48.03      2.56 o 
   7  -4  10       17.34       18.51      2.62 o 
   8  -4  10        5.99        3.04      1.96 o 
  -9  -3  10        5.55        4.53      2.53 o 
  -8  -3  10       27.81       22.68      2.55 o 
  -7  -3  10        1.14        0.00      1.30 o 
  -6  -3  10        1.92       -0.06      1.23 o 
  -5  -3  10       34.23       43.74      3.01 o 
  -4  -3  10       21.59       23.70      2.24 o 
  -3  -3  10        7.56        4.19      1.30 o 
  -2  -3  10       49.35       51.65      2.86 o 
  -1  -3  10      267.83      274.48      8.18 o 
   0  -3  10       40.04       34.83      1.64 o 
   1  -3  10      146.44      141.97      3.51 o 
   2  -3  10       44.29       37.29      1.95 o 
   3  -3  10       64.95       66.06      3.19 o 
   4  -3  10       78.52       78.51      3.65 o 
   5  -3  10        0.36        1.09      1.28 o 
   6  -3  10        7.78        7.38      3.17 o 
   7  -3  10        2.13        0.76      2.31 o 
  -9  -2  10        1.36        1.68      1.90 o 
  -8  -2  10       19.14       19.32      2.42 o 
  -7  -2  10       21.79       20.82      2.37 o 
  -6  -2  10        7.19        4.51      1.72 o 
  -5  -2  10       83.13      101.65      4.35 o 
  -4  -2  10       36.23       35.33      2.60 o 
  -3  -2  10        1.84        2.41      1.30 o 
  -2  -2  10      478.42      489.45     10.87 o 
  -1  -2  10        5.91        2.25      0.82 o 
   0  -2  10       76.45       75.09      2.40 o 
   1  -2  10       10.14        9.43      1.28 o 
   2  -2  10      104.47       85.45      8.19 o 
   3  -2  10       25.02       28.12      3.71 o 
   4  -2  10      113.12      114.40      4.66 o 
   5  -2  10        0.02       -1.09      1.28 o 
   6  -2  10        2.51        1.04      1.65 o 
   7  -2  10       29.56       31.90      2.99 o 
  -9  -1  10        5.50        0.00      2.53 o 
  -8  -1  10        9.74       11.29      2.09 o 
  -7  -1  10       34.11       29.39      2.68 o 
  -6  -1  10       15.83       16.39      3.35 o 
  -5  -1  10        1.42        1.27      1.30 o 
  -4  -1  10       88.14       85.37      3.06 o 
  -3  -1  10       30.22       26.70      1.88 o 
  -2  -1  10      404.74      412.46      8.14 o 
  -1  -1  10       41.42       39.21      1.80 o 
   0  -1  10      124.96      118.33      3.72 o 
   1  -1  10      190.51      193.27      5.19 o 
   2  -1  10        1.57        0.22      1.21 o 
   3  -1  10       25.52       31.52      2.68 o 
   4  -1  10       26.99       23.04      2.47 o 
   5  -1  10       12.23       14.70      2.90 o 
   6  -1  10       11.75       16.04      2.39 o 
   7  -1  10       28.24       25.52      3.98 o 
  -9   0  10       45.59       40.73      4.89 o 
  -8   0  10        9.46        2.90      2.72 o 
  -7   0  10       66.06       64.61      3.63 o 
  -6   0  10       13.34       14.01      2.26 o 
  -5   0  10        9.81        9.80      1.39 o 
  -4   0  10      135.69      132.75      4.14 o 
  -3   0  10       25.88       28.71      1.66 o 
  -2   0  10        9.26        9.65      1.18 o 
  -1   0  10       35.10       32.45      2.07 o 
   0   0  10        0.00        0.06      0.96 o 
   1   0  10       48.53       50.21      2.94 o 
   2   0  10      241.55      241.09      7.80 o 
   3   0  10        3.02        3.93      1.60 o 
   4   0  10       87.81       95.89      4.47 o 
   5   0  10        5.58        7.47      1.96 o 
   6   0  10       17.70       14.48      3.26 o 
  -9   1  10        3.01        7.78      3.26 o 
  -8   1  10        9.31       15.93      3.62 o 
  -7   1  10       16.33       17.38      3.62 o 
  -6   1  10       64.06       59.88      2.98 o 
  -5   1  10        2.60        0.13      1.14 o 
  -4   1  10      117.11      124.69      4.07 o 
  -3   1  10        7.81       11.33      1.27 o 
  -2   1  10        0.71       -0.53      0.78 o 
  -1   1  10      115.82      119.06      3.93 o 
   0   1  10        4.81        6.13      1.41 o 
   1   1  10       14.41       17.01      2.26 o 
   2   1  10       40.20       44.53      3.62 o 
   3   1  10        0.87       -1.00      1.41 o 
   4   1  10       13.02       10.44      2.09 o 
   5   1  10       22.58       20.85      4.89 o 
  -8   2  10       20.69       26.61     10.50 o 
  -7   2  10       16.39       19.95      2.55 o 
  -6   2  10        1.46        1.85      1.61 o 
  -5   2  10        0.82       -1.12      1.12 o 
  -4   2  10       44.16       41.09      2.01 o 
  -3   2  10        4.30        3.26      1.04 o 
  -2   2  10        8.46        9.71      1.54 o 
  -1   2  10       16.58       14.28      1.73 o 
   0   2  10        7.27        4.22      1.70 o 
   1   2  10       31.02       28.39      4.89 o 
   2   2  10       36.37       32.45      3.71 o 
   3   2  10       14.45        9.55      2.00 o 
   4   2  10       41.64       43.78      3.61 o 
  -8   3  10        0.36        1.81      2.53 o 
  -7   3  10        0.65        0.01      1.64 o 
  -6   3  10        1.80        0.68      1.70 o 
  -5   3  10        2.57        2.33      2.08 o 
  -4   3  10        3.36        4.32      1.41 o 
  -3   3  10       36.81       28.33      1.91 o 
  -2   3  10        5.47        3.03      1.30 o 
  -1   3  10       61.55       56.51      3.21 o 
   0   3  10      113.14      112.00      4.92 o 
   1   3  10       94.59      112.00      5.03 o 
   2   3  10        7.79        8.21      2.09 o 
  -7   4  10        5.17        2.53      2.53 o 
  -6   4  10        9.86        9.58      2.39 o 
  -5   4  10        1.52        0.09      2.26 o 
  -4   4  10       41.80       38.12      3.46 o 
  -3   4  10        8.12        9.18      1.68 o 
  -2   4  10       14.06       14.11      1.81 o 
  -1   4  10        0.03       -1.34      2.08 o 
   0   4  10       14.79       11.81      2.35 o 
   1   4  10       13.73       17.02      3.26 o 
  -4   5  10        2.03        3.60      2.62 o 
  -3   5  10       52.09       48.31      6.43 o 
  -2   5  10        9.83        8.87      2.53 o 
  -1   5  10      199.75      213.79     10.50 o 
  -2 -12  11        0.36        0.72      2.72 o 
  -1 -12  11        1.41       -1.27      2.17 o 
   0 -12  11        0.77       -0.54      2.17 o 
   1 -12  11       13.86       18.46      3.80 o 
   2 -12  11        9.21       10.68      3.26 o 
   3 -12  11        0.11        1.45      2.53 o 
   4 -12  11        3.98       11.04      3.44 o 
  -4 -11  11        2.31        3.99      2.04 o 
  -3 -11  11        3.90        4.28      1.52 o 
  -2 -11  11       53.74       56.73      3.05 o 
  -1 -11  11       21.27       19.66      2.03 o 
   0 -11  11       36.44       36.68      3.13 o 
   1 -11  11        1.23        1.81      2.35 o 
   2 -11  11       14.75       12.49      3.26 o 
   3 -11  11        4.75        4.53      2.53 o 
   4 -11  11        0.20       -1.81      1.81 o 
   5 -11  11        9.81        5.25      2.72 o 
   6 -11  11        0.50        0.36      2.17 o 
  -4 -10  11        7.14        4.05      1.52 o 
  -3 -10  11       32.66       33.88      2.42 o 
  -2 -10  11        8.27       10.02      2.40 o 
  -1 -10  11        9.38        7.95      1.56 o 
   0 -10  11       17.19       22.26      2.26 o 
   1 -10  11        0.09       -1.36      1.36 o 
   2 -10  11       13.02       20.03      4.34 o 
   3 -10  11        1.78       -1.63      1.63 o 
   4 -10  11        0.13        0.18      2.17 o 
   5 -10  11        0.13        1.45      2.35 o 
   6 -10  11        9.60       17.74      3.44 o 
  -5  -9  11        0.24        1.04      1.65 o 
  -4  -9  11        9.79        6.90      1.85 o 
  -3  -9  11        0.27        0.46      1.52 o 
  -2  -9  11        5.93        3.98      1.81 o 
  -1  -9  11       40.03       45.11      2.99 o 
   0  -9  11       43.29       38.62      2.78 o 
   1  -9  11        9.70       10.48      1.54 o 
   2  -9  11        1.65        1.22      1.39 o 
   3  -9  11        9.87        7.29      1.72 o 
   4  -9  11        0.53        0.00      1.99 o 
   5  -9  11       29.05       38.02      4.34 o 
  -6  -8  11        0.00       -1.81      1.81 o 
  -5  -8  11        2.29        4.00      1.78 o 
  -4  -8  11       31.10       24.33      2.60 o 
  -3  -8  11       31.36       31.82      2.86 o 
  -2  -8  11       84.31       91.73      4.28 o 
  -1  -8  11        0.20        0.70      1.36 o 
   0  -8  11        1.88       -0.18      1.36 o 
   1  -8  11        4.72        4.79      1.43 o 
   2  -8  11        0.03        1.68      1.30 o 
   3  -8  11       53.47       52.39      3.39 o 
   4  -8  11        0.32        3.35      1.60 o 
   5  -8  11        0.50        1.09      1.81 o 
  -7  -7  11        8.90        3.80      2.53 o 
  -6  -7  11        0.30       -0.55      1.57 o 
  -5  -7  11        0.81       -0.04      1.52 o 
  -4  -7  11       86.49      102.34      4.73 o 
  -3  -7  11      117.51      130.60      7.42 o 
  -2  -7  11       92.49      104.36      4.53 o 
  -1  -7  11      173.42      193.59      6.64 o 
   0  -7  11       21.42       20.11      2.16 o 
   1  -7  11      114.68      120.73      4.79 o 
   2  -7  11        1.24        2.28      1.30 o 
   3  -7  11       22.88       17.22      2.00 o 
   4  -7  11       34.15       34.43      2.75 o 
   8  -7  11        0.98        3.08      3.80 o 
  -7  -6  11       80.89       89.40      4.60 o 
  -6  -6  11        0.01        1.08      2.08 o 
  -5  -6  11       94.23      112.99      5.25 o 
  -4  -6  11       31.47       34.05      2.90 o 
  -3  -6  11       10.73        6.68      1.70 o 
  -2  -6  11       14.05       17.31      2.16 o 
  -1  -6  11      137.11      150.47      5.56 o 
   0  -6  11       12.30       10.55      1.70 o 
   1  -6  11      268.43      267.91      8.24 o 
   2  -6  11        6.07        3.77      1.63 o 
   3  -6  11        7.86        5.02      1.14 o 
   4  -6  11       18.22       18.66      2.04 o 
   6  -6  11        7.01        4.30      1.72 o 
   7  -6  11       37.03       43.05      3.71 o 
  -8  -5  11        3.78        3.62      2.53 o 
  -7  -5  11       21.30       26.11      2.81 o 
  -6  -5  11        8.02        7.85      1.96 o 
  -5  -5  11        4.49        3.98      1.78 o 
  -4  -5  11       45.36       53.43      3.32 o 
  -3  -5  11        1.69        2.81      2.44 o 
  -2  -5  11      107.50      114.48      4.73 o 
  -1  -5  11       41.34       40.93      2.81 o 
   0  -5  11       37.24       39.32      2.65 o 
   1  -5  11       29.52       33.38      2.55 o 
   2  -5  11       27.30       25.96      1.83 o 
   3  -5  11        2.07        0.93      1.03 o 
   4  -5  11        5.65        4.43      2.62 o 
   5  -5  11        2.75        3.61      4.25 o 
   6  -5  11        0.07        1.75      1.47 o 
   7  -5  11        0.15        0.54      2.26 o 
  -8  -4  11        0.00       -0.35      1.52 o 
  -7  -4  11        9.82       12.25      2.99 o 
  -6  -4  11        3.95       -1.23      1.43 o 
  -5  -4  11       55.07       59.04      3.50 o 
  -4  -4  11        9.25        6.86      1.66 o 
  -3  -4  11       49.60       45.82      2.94 o 
  -2  -4  11       21.44       17.90      2.11 o 
  -1  -4  11        7.48        6.14      1.52 o 
   0  -4  11       40.02       35.31      2.62 o 
   1  -4  11        7.18        5.60      1.17 o 
   2  -4  11        0.26       -0.77      0.77 o 
   3  -4  11        4.28        1.94      2.35 o 
   4  -4  11        1.15        1.04      1.21 o 
   5  -4  11       18.66       17.51      2.24 o 
   6  -4  11        5.93        2.65      1.63 o 
   7  -4  11        0.11       -0.54      2.17 o 
  -9  -3  11       20.40       16.84      3.44 o 
  -8  -3  11        0.31        0.74      1.65 o 
  -7  -3  11        5.01        3.85      1.78 o 
  -6  -3  11        8.82        8.51      2.17 o 
  -5  -3  11        1.45        1.47      1.47 o 
  -4  -3  11        0.05       -0.10      1.30 o 
  -3  -3  11       41.37       46.39      3.01 o 
  -2  -3  11       11.69        8.81      1.70 o 
  -1  -3  11        0.19       -1.36      1.36 o 
   0  -3  11       32.07       24.47      1.80 o 
   1  -3  11        2.91        3.52      0.97 o 
   2  -3  11      182.31      185.04      5.09 o 
   3  -3  11       17.83       16.57      2.11 o 
   4  -3  11       31.16       37.00      3.98 o 
   5  -3  11        0.56        2.35      1.54 o 
   6  -3  11       28.44       28.99      2.81 o 
   7  -3  11       14.57       25.34      3.80 o 
  -9  -2  11        0.87        2.35      2.90 o 
  -8  -2  11        5.40        5.21      3.80 o 
  -7  -2  11       12.60       16.74      4.53 o 
  -6  -2  11       70.07       78.66      4.02 o 
  -5  -2  11       38.52       36.86      2.86 o 
  -4  -2  11       33.79       25.96      4.25 o 
  -3  -2  11       16.81       17.77      2.04 o 
  -2  -2  11        9.00        7.13      1.90 o 
  -1  -2  11        9.99        9.73      1.31 o 
   0  -2  11      193.10      202.18      4.68 o 
   1  -2  11       11.35       12.07      1.50 o 
   2  -2  11       34.55       37.59      2.81 o 
   3  -2  11       17.89       17.69      2.62 o 
   4  -2  11       31.93       28.16      2.62 o 
   5  -2  11       62.92       68.85      5.25 o 
   6  -2  11        2.12        1.60      1.72 o 
  -9  -1  11        1.80        0.72      2.90 o 
  -8  -1  11        1.44       -0.47      1.51 o 
  -7  -1  11       28.14       31.64      2.91 o 
  -6  -1  11        8.11        7.47      2.08 o 
  -5  -1  11       13.23       15.39      2.16 o 
  -4  -1  11        3.56        4.18      1.61 o 
  -3  -1  11       60.57       68.14      3.35 o 
  -2  -1  11       23.51       25.10      1.66 o 
  -1  -1  11       11.72        9.93      1.24 o 
   0  -1  11      100.01      104.92      3.62 o 
   1  -1  11       95.61      100.27      3.55 o 
   2  -1  11       64.83       64.22      3.50 o 
   3  -1  11      139.25      142.05      5.56 o 
   4  -1  11        0.03       -0.14      1.60 o 
   5  -1  11       17.99       21.49      3.53 o 
  -8   0  11        0.03       -0.36      2.53 o 
  -7   0  11       55.91       55.63      5.88 o 
  -6   0  11       81.03       87.83      4.33 o 
  -5   0  11      175.54      183.27      6.64 o 
  -4   0  11       55.52       52.83      2.67 o 
  -3   0  11        2.10        2.02      1.18 o 
  -2   0  11        0.11       -0.91      0.91 o 
  -1   0  11      184.48      195.41      5.53 o 
   0   0  11       12.00       10.04      1.64 o 
   1   0  11       10.47       11.05      1.98 o 
   2   0  11       39.26       46.09      3.19 o 
   3   0  11        0.45        0.54      1.60 o 
   4   0  11        3.42        6.07      2.04 o 
  -8   1  11       33.90       29.15      4.53 o 
  -7   1  11        0.48        1.27      2.72 o 
  -6   1  11       12.08       12.30      2.04 o 
  -5   1  11        0.17       -0.64      1.11 o 
  -4   1  11       30.28       33.72      2.31 o 
  -3   1  11       84.14       93.08      3.00 o 
  -2   1  11        5.43        6.82      1.24 o 
  -1   1  11      162.14      176.48      5.25 o 
   0   1  11        2.56        0.92      1.39 o 
   1   1  11       28.04       27.72      2.68 o 
   2   1  11       44.79       45.63      3.35 o 
   3   1  11        2.52        3.95      1.85 o 
  -7   2  11        3.15       -0.10      2.35 o 
  -6   2  11       39.01       44.51      3.58 o 
  -5   2  11        0.41       -0.63      1.20 o 
  -4   2  11       26.69       26.06      2.15 o 
  -3   2  11        1.35        1.20      1.03 o 
  -2   2  11        0.89        1.77      1.44 o 
  -1   2  11        0.01       -0.70      1.09 o 
   0   2  11        6.84        7.69      1.87 o 
   1   2  11        3.43        2.61      1.70 o 
   2   2  11        3.22        2.66      1.83 o 
  -7   3  11        0.00       -2.17      2.35 o 
  -6   3  11        0.18       -0.72      2.35 o 
  -5   3  11       47.33       51.49      3.97 o 
  -4   3  11        0.06       -0.98      0.98 o 
  -3   3  11       10.91       10.24      1.39 o 
  -2   3  11        7.21        2.93      1.40 o 
  -1   3  11        0.67       -0.52      1.34 o 
   0   3  11       24.07       25.06      2.78 o 
  -4   4  11       25.61       29.69      4.71 o 
  -3   4  11        0.97        2.35      3.26 o 
  -2   4  11        7.01       14.48      3.08 o 
  -1   4  11        0.85        3.44      2.35 o 
  -3 -11  12        0.00        1.68      1.44 o 
  -2 -11  12        1.29        2.22      1.52 o 
  -1 -11  12        0.17        0.04      1.38 o 
   0 -11  12        6.32        4.33      1.91 o 
   1 -11  12        0.96        0.77      1.78 o 
   2 -11  12       23.97       23.17      3.80 o 
   3 -11  12        0.05       -0.91      2.17 o 
   4 -11  12        1.34        3.62      2.90 o 
   5 -11  12        0.18        0.72      2.35 o 
  -4 -10  12        1.03        1.03      1.70 o 
  -3 -10  12        5.71        2.16      1.83 o 
  -2 -10  12        0.75        1.46      1.57 o 
  -1 -10  12       13.55       16.67      3.03 o 
   0 -10  12        1.26       -0.45      1.25 o 
   1 -10  12        0.29        0.26      1.57 o 
   2 -10  12        0.11        0.32      1.65 o 
   3 -10  12       10.52       20.04      2.55 o 
   4 -10  12        0.02       -0.91      1.99 o 
   5 -10  12       27.19       27.33      4.34 o 
  -5  -9  12        0.32       -1.46      1.47 o 
  -4  -9  12        0.70        2.09      2.53 o 
  -3  -9  12        3.54        5.14      1.91 o 
  -2  -9  12        9.45       10.63      2.09 o 
  -1  -9  12        8.81       12.93      2.09 o 
   0  -9  12        6.78        5.61      1.70 o 
   1  -9  12        2.04        1.17      1.37 o 
   2  -9  12        0.04        0.21      1.52 o 
   3  -9  12        1.81        3.38      1.70 o 
   4  -9  12        0.01        2.13      1.72 o 
   5  -9  12        2.90        4.16      2.53 o 
  -6  -8  12        7.70       11.95      3.62 o 
  -5  -8  12        0.14       -0.92      1.57 o 
  -4  -8  12       12.11       13.85      2.34 o 
  -3  -8  12       29.34       31.63      3.44 o 
  -2  -8  12       37.66       33.51      6.61 o 
  -1  -8  12       14.96       16.25      4.07 o 
   0  -8  12        2.28        1.33      1.43 o 
   1  -8  12      125.04      140.17      7.15 o 
   2  -8  12       23.62       30.14      5.97 o 
   3  -8  12       31.17       36.88      3.06 o 
   4  -8  12        0.02        0.45      1.54 o 
  -6  -7  12        0.28       -1.19      1.61 o 
  -5  -7  12       31.90       30.26      5.61 o 
  -4  -7  12        1.55        0.85      1.65 o 
  -3  -7  12        0.03       -1.43      1.43 o 
  -2  -7  12       10.73       13.30      2.11 o 
  -1  -7  12      157.09      155.44      6.34 o 
   0  -7  12       10.23        6.04      1.78 o 
   1  -7  12       72.24       75.87      3.89 o 
   2  -7  12        2.71        0.75      1.43 o 
   3  -7  12        0.51       -0.29      1.34 o 
   4  -7  12       17.68       17.74      3.08 o 
  -7  -6  12       28.23       29.26      3.13 o 
  -6  -6  12       10.20       13.61      2.34 o 
  -5  -6  12        1.08        2.11      1.70 o 
  -4  -6  12       41.21       46.28      3.38 o 
  -3  -6  12       49.25       51.57      5.61 o 
  -2  -6  12        3.95        1.12      1.52 o 
  -1  -6  12        0.62       -1.63      1.63 o 
   0  -6  12        0.77       -1.17      1.17 o 
   1  -6  12        4.26       -0.57      1.54 o 
   2  -6  12       32.71       30.83      2.62 o 
   3  -6  12       14.35       12.56      1.52 o 
   4  -6  12       58.30       60.63      6.43 o 
  -8  -5  12        2.22        4.34      3.08 o 
  -7  -5  12       33.56       40.31      3.45 o 
  -6  -5  12        7.79        6.49      1.96 o 
  -5  -5  12       12.16       15.88      3.08 o 
  -4  -5  12        0.00       -0.79      1.39 o 
  -3  -5  12       30.66       39.10      3.01 o 
  -2  -5  12        0.46        1.14      1.34 o 
  -1  -5  12       69.28       67.20      3.58 o 
   0  -5  12        2.59        0.16      1.54 o 
   1  -5  12       20.17       17.03      2.81 o 
   2  -5  12        7.69        5.44      1.45 o 
   3  -5  12        1.10       -0.12      2.53 o 
   4  -5  12       14.69       11.23      3.26 o 
   5  -5  12       11.24       10.25      1.98 o 
   6  -5  12        1.86        1.99      2.35 o 
  -8  -4  12        8.75       15.57      3.98 o 
  -7  -4  12        0.18        1.24      1.78 o 
  -6  -4  12        7.75        9.25      2.11 o 
  -5  -4  12       30.83       34.40      2.99 o 
  -4  -4  12        2.90        1.98      2.26 o 
  -3  -4  12       70.09       79.06      4.02 o 
  -2  -4  12        0.79        0.44      1.36 o 
  -1  -4  12        3.18        1.65      1.39 o 
   0  -4  12        6.53        8.86      1.72 o 
   1  -4  12       37.13       44.36      2.40 o 
   2  -4  12       10.70       15.83      2.83 o 
   3  -4  12        8.18       10.08      2.53 o 
   4  -4  12        3.59        3.38      1.60 o 
   5  -4  12        2.61        0.59      1.63 o 
   6  -4  12       10.33       12.11      2.18 o 
  -8  -3  12        0.35        1.13      1.70 o 
  -7  -3  12        6.22        7.98      2.11 o 
  -6  -3  12       12.63       11.26      2.09 o 
  -5  -3  12        1.55       -0.43      1.43 o 
  -4  -3  12        2.20        2.14      1.52 o 
  -3  -3  12      115.77      125.38      5.52 o 
  -2  -3  12       68.49       64.97      3.58 o 
  -1  -3  12      229.20      230.68      7.55 o 
   0  -3  12      135.64      148.69      4.52 o 
   1  -3  12      110.61      114.01      3.86 o 
   2  -3  12        3.82        4.71      1.54 o 
   3  -3  12        1.22        1.18      1.41 o 
   4  -3  12        0.02       -1.70      1.72 o 
   5  -3  12       10.26       16.18      2.29 o 
   6  -3  12       22.92       22.63      3.98 o 
  -8  -2  12       11.24       12.31      2.30 o 
  -7  -2  12        3.01        3.18      1.78 o 
  -6  -2  12       20.24       20.91      2.55 o 
  -5  -2  12        8.98        8.11      2.81 o 
  -4  -2  12      115.17      128.40      5.30 o 
  -3  -2  12        3.77        1.65      1.60 o 
  -2  -2  12       16.69       20.40      2.37 o 
  -1  -2  12        3.67        3.63      1.36 o 
   0  -2  12       20.33       17.48      1.53 o 
   1  -2  12        0.39       -0.21      1.18 o 
   2  -2  12        0.10       -1.19      1.34 o 
   3  -2  12       28.64       37.25      3.01 o 
   4  -2  12        3.75        1.82      1.72 o 
   5  -2  12       10.87        9.44      2.04 o 
  -7  -1  12       10.87       10.29      2.22 o 
  -6  -1  12        3.30        2.63      1.78 o 
  -5  -1  12        7.41        6.15      3.35 o 
  -4  -1  12       23.06       25.98      2.65 o 
  -3  -1  12      173.01      177.28      6.46 o 
  -2  -1  12       25.48       30.24      1.90 o 
  -1  -1  12      180.09      189.55      4.72 o 
   0  -1  12        0.14        0.17      1.00 o 
   1  -1  12        7.79        9.04      1.98 o 
   2  -1  12       34.08       37.18      4.62 o 
   3  -1  12       14.99       15.20      2.37 o 
   4  -1  12       32.59       32.63      3.12 o 
  -6   0  12       37.74       44.78      5.16 o 
  -5   0  12       15.20       16.46      2.34 o 
  -4   0  12        0.03        0.51      1.47 o 
  -3   0  12        3.47        1.49      1.29 o 
  -2   0  12       11.00       13.48      1.50 o 
  -1   0  12       20.40       18.04      1.99 o 
   0   0  12        0.45       -1.45      1.45 o 
   1   0  12       18.87       21.11      2.55 o 
   2   0  12       12.02       12.72      3.08 o 
   3   0  12        7.09       10.50      2.22 o 
  -6   1  12       10.93        9.59      3.44 o 
  -5   1  12        0.00        1.07      1.61 o 
  -4   1  12       22.35       22.36      2.18 o 
  -3   1  12       23.10       24.09      1.84 o 
  -2   1  12       14.33       14.63      1.58 o 
  -1   1  12        1.04        2.72      1.41 o 
   0   1  12       10.60        7.72      2.00 o 
   1   1  12        2.61       -1.35      1.47 o 
   2   1  12        1.28        0.72      2.53 o 
  -6   2  12       28.61       26.97      4.34 o 
  -5   2  12       11.68       11.04      3.44 o 
  -4   2  12        8.69        4.99      1.69 o 
  -3   2  12        0.82        2.42      1.20 o 
  -2   2  12        8.28        5.51      1.34 o 
  -1   2  12       14.79       14.77      2.42 o 
   0   2  12       25.74       19.95      2.99 o 
  -3   3  12       33.54       37.85      2.62 o 
  -2 -11  13        3.68        1.09      2.35 o 
  -1 -11  13        4.18        6.52      2.72 o 
   2 -11  13        3.31        3.80      2.90 o 
  -3 -10  13        0.70        0.54      2.35 o 
  -2 -10  13       23.65       22.06      3.98 o 
  -1 -10  13       13.10        9.92      2.13 o 
   0 -10  13        0.46        0.16      1.32 o 
   1 -10  13        0.00        0.75      1.78 o 
   2 -10  13       13.05       13.23      2.43 o 
   3 -10  13       24.80       26.63      4.07 o 
   4 -10  13       19.60       19.55      3.80 o 
   5 -10  13       36.15       37.11      4.89 o 
  -4  -9  13        0.86       -1.11      1.99 o 
  -3  -9  13       15.04       11.56      4.16 o 
  -2  -9  13        1.27        3.64      1.85 o 
  -1  -9  13        1.00        2.49      1.70 o 
   0  -9  13       49.60       45.34      3.30 o 
   1  -9  13       18.93       18.09      2.39 o 
   2  -9  13       44.63       42.58      3.45 o 
   3  -9  13       20.34       22.46      2.75 o 
   4  -9  13        1.70        0.56      1.70 o 
  -5  -8  13        6.67        6.88      3.26 o 
  -4  -8  13        2.08        1.97      1.83 o 
  -3  -8  13        2.10        1.71      1.78 o 
  -2  -8  13       20.98       17.46      2.47 o 
  -1  -8  13       20.98       21.20      5.34 o 
   0  -8  13        3.07        2.85      1.57 o 
   1  -8  13       26.09       27.46      2.70 o 
   2  -8  13       12.96       15.55      2.22 o 
   3  -8  13       14.07       10.14      2.72 o 
   4  -8  13        9.70        5.97      2.90 o 
  -6  -7  13        0.52       -1.63      2.90 o 
  -5  -7  13       10.10        9.54      2.24 o 
  -4  -7  13        0.32        0.86      1.83 o 
  -3  -7  13        3.05        1.93      1.70 o 
  -2  -7  13        0.47        0.79      1.63 o 
  -1  -7  13       11.33       13.00      2.22 o 
   0  -7  13       17.87       14.44      3.08 o 
   1  -7  13       13.62       11.59      2.09 o 
   2  -7  13        4.36        6.10      1.83 o 
   3  -7  13       14.66       16.15      2.16 o 
  -6  -6  13        0.77       -2.35      2.72 o 
  -5  -6  13        9.62       11.60      2.34 o 
  -4  -6  13       17.15       13.82      2.29 o 
  -3  -6  13        0.14        1.45      1.66 o 
  -2  -6  13        1.65        1.39      1.65 o 
  -1  -6  13        0.22        0.39      1.60 o 
   0  -6  13        1.95       -0.53      1.43 o 
   1  -6  13       58.35       66.10      3.76 o 
   2  -6  13        5.10        2.43      1.57 o 
   3  -6  13        9.05       10.87      1.92 o 
   4  -6  13        1.71        0.69      1.52 o 
  -6  -5  13       13.45       13.22      5.07 o 
  -5  -5  13       29.90       27.30      3.35 o 
  -4  -5  13       10.05        7.98      3.71 o 
  -3  -5  13       23.18       24.85      2.81 o 
  -2  -5  13        5.00        4.14      2.08 o 
  -1  -5  13        0.67        1.57      1.60 o 
   0  -5  13       36.04       41.82      3.06 o 
   1  -5  13       32.26       35.92      2.88 o 
   2  -5  13       12.46       12.45      1.67 o 
   3  -5  13        0.04       -1.34      1.34 o 
   4  -5  13        6.59        7.44      1.85 o 
   5  -5  13        5.21        5.07      1.79 o 
  -6  -4  13       81.65       98.75      4.99 o 
  -5  -4  13        0.04        2.23      1.70 o 
  -4  -4  13       31.54       27.90      2.81 o 
  -3  -4  13       31.48       29.10      3.26 o 
  -2  -4  13        1.19        1.12      2.08 o 
  -1  -4  13        2.50        1.00      1.52 o 
   0  -4  13       15.57       19.33      2.42 o 
   1  -4  13       30.26       29.27      2.15 o 
   2  -4  13        3.85        3.21      1.60 o 
   3  -4  13      100.95      105.41      4.67 o 
   4  -4  13        0.22       -1.63      1.99 o 
   5  -4  13       16.73       15.43      3.17 o 
  -7  -3  13        4.31        6.70      2.90 o 
  -6  -3  13        1.94        1.47      1.83 o 
  -5  -3  13        1.98        1.34      2.53 o 
  -4  -3  13        3.31        2.99      1.78 o 
  -3  -3  13        4.08        1.78      1.65 o 
  -2  -3  13        4.46        6.80      2.26 o 
  -1  -3  13      104.89      107.53      4.79 o 
   0  -3  13       33.97       37.52      2.47 o 
   1  -3  13       66.60       68.50      3.10 o 
   2  -3  13       18.70       23.01      2.43 o 
   3  -3  13        0.94        1.27      1.66 o 
   4  -3  13        1.32        3.84      1.85 o 
  -7  -2  13       31.65       32.22      4.34 o 
  -6  -2  13        0.07       -0.17      1.72 o 
  -5  -2  13        5.31        5.00      1.96 o 
  -4  -2  13        0.44        0.20      1.54 o 
  -3  -2  13        0.65        2.70      1.65 o 
  -2  -2  13        7.20        6.90      1.83 o 
  -1  -2  13        0.15        1.05      1.25 o 
   0  -2  13       15.34       16.74      1.84 o 
   1  -2  13       52.84       57.00      4.78 o 
   2  -2  13        0.61       -1.27      1.54 o 
   3  -2  13       50.54       54.63      3.83 o 
  -7  -1  13        0.06        0.91      2.35 o 
  -6  -1  13        7.52        0.72      2.35 o 
  -5  -1  13       58.80       70.33      4.15 o 
  -4  -1  13       14.37       14.87      2.37 o 
  -3  -1  13       18.38       25.19      6.15 o 
  -2  -1  13       13.11       13.99      1.77 o 
  -1  -1  13        0.45        1.26      1.23 o 
   0  -1  13        0.91       -0.02      1.27 o 
   1  -1  13       14.91       17.46      2.62 o 
   2  -1  13        3.90        3.70      1.85 o 
  -6   0  13        7.57        5.07      2.72 o 
  -5   0  13        9.95        6.70      2.72 o 
  -4   0  13       20.30       18.00      4.80 o 
  -3   0  13       16.06       15.02      2.34 o 
  -2   0  13        0.80        0.17      1.14 o 
  -1   0  13       33.69       32.53      2.14 o 
   0   0  13        0.00        0.45      1.65 o 
   1   0  13       19.17       16.84      3.98 o 
  -5   1  13       16.68       13.76      3.26 o 
  -4   1  13       16.14       17.56      3.44 o 
  -3   1  13        7.13        6.77      1.44 o 
  -2   1  13       32.32       30.04      2.12 o 
  -1   1  13        7.33        4.53      3.08 o 
  -1 -10  14       19.59       30.41      4.16 o 
   0 -10  14        0.76        2.35      2.35 o 
  -2  -9  14        7.11        7.60      2.90 o 
  -1  -9  14        5.29        6.56      2.00 o 
   0  -9  14       55.57       59.78      5.79 o 
   1  -9  14       19.36       13.42      2.34 o 
   2  -9  14        0.57        0.54      2.90 o 
   3  -9  14        0.07        0.24      1.70 o 
  -3  -8  14        0.77        2.07      1.83 o 
  -2  -8  14        4.82        7.90      2.35 o 
  -1  -8  14        3.75        4.55      2.00 o 
   0  -8  14       61.86       66.70      4.07 o 
   1  -8  14        0.05       -0.18      1.99 o 
   2  -8  14        1.54        1.09      1.65 o 
   3  -8  14        4.10        4.53      3.08 o 
  -3  -7  14        4.82        2.94      1.96 o 
  -2  -7  14        3.40        3.36      2.35 o 
  -1  -7  14        2.69        2.62      1.91 o 
   0  -7  14        3.52        2.57      1.91 o 
   1  -7  14        3.84        3.04      4.16 o 
   2  -7  14        1.28       -1.02      1.61 o 
   3  -7  14        0.99        0.54      2.17 o 
  -4  -6  14        0.54       -0.64      2.35 o 
  -3  -6  14        9.16       12.87      4.53 o 
  -2  -6  14        0.31        0.18      1.90 o 
  -1  -6  14        1.48        0.13      1.65 o 
   0  -6  14        0.51       -1.57      1.57 o 
   1  -6  14        2.61        0.60      2.08 o 
   2  -6  14        4.41        2.26      2.08 o 
   3  -6  14        3.84        2.17      2.35 o 
   4  -6  14        5.72        7.92      2.04 o 
  -4  -5  14       20.86       23.90      2.88 o 
  -3  -5  14        2.88        2.75      1.87 o 
  -2  -5  14       20.90       23.60      2.73 o 
  -1  -5  14        1.93        1.63      1.70 o 
   0  -5  14       17.29       12.71      2.22 o 
   1  -5  14        1.88       -0.48      1.61 o 
   2  -5  14        0.09       -1.39      1.39 o 
   3  -5  14        8.73       11.05      2.11 o 
  -4  -4  14        0.12       -0.16      1.70 o 
  -3  -4  14        0.43        1.59      1.72 o 
  -2  -4  14        0.06       -0.90      1.57 o 
  -1  -4  14        3.45        6.31      3.35 o 
   0  -4  14        0.86        3.00      1.70 o 
   1  -4  14        0.19        0.70      1.33 o 
   2  -4  14        4.98        4.50      1.90 o 
  -4  -3  14       22.50       22.89      2.81 o 
  -3  -3  14        4.65        3.68      1.85 o 
  -2  -3  14        8.30       10.75      2.16 o 
  -1  -3  14        4.62        3.21      1.83 o 
   0  -3  14       15.53       15.59      1.91 o 
   1  -3  14       21.69       21.76      2.62 o 
  -4  -2  14       13.77       16.29      3.44 o 
  -3  -2  14        1.33        1.11      1.70 o 
  -2  -2  14        2.04        1.17      1.70 o 
  -1  -2  14        3.06        4.47      1.57 o 
   0  -2  14        0.51        1.18      1.66 o 
  -2  -1  14       12.77       21.72      3.98 o 
  -1  -1  14       14.68       11.77      3.44 o 
   1  -9  15       25.43       25.34      3.98 o 
   0  -8  15        3.78        9.23      2.90 o 
   1  -8  15        4.86       10.68      3.08 o 
   2  -8  15       12.42       12.31      3.26 o 
   0  -7  15        0.40        1.45      2.35 o 
   1  -7  15        8.75       11.34      2.34 o 
   2  -7  15        0.14       -0.91      2.72 o 
   0  -6  15        0.50       -0.54      2.72 o 
   1  -6  15        6.13        4.53      3.44 o 
  -1  -5  15        4.39        4.16      3.08 o 
   0  -5  15       68.12       67.16      6.34 o 
   1  -5  15        0.65       -1.45      2.72 o 
   0  -4  15       10.79        7.60      3.26 o 
                                                 
